# Supplementary material for: Candidate Loci for Yield-Related Traits in Maize Revealed by a Combination of MetaQTL Analysis and Regional Association Mapping
Source: Front Plant Sci. 2017 Dec 22;8:2190. doi: 10.3389/fpls.2017.02190 (PMC5744402; doi:10.3389/fpls.2017.02190)
Supplement: Table S1 — QTL information collected in this study. [file Table1.XLSX]

## Sheet: Sheet1
Table S1 QTL collected in this study
Mapname	Name	Chromosome	Trait	LOD	R2(%)	IM	Position	From	To	References
Bohn2000	qgy1	ch1	Grain Yield	5.04	11.8	Y	300.4	258.4	342.4	Bohn et al., 2000
Bohn2000	qgy2	ch1	Grain Yield	2.55	5.5	Y	632.2	600	664.4	Bohn et al., 2000
Cai2012	qgy1	ch1	Grain Yield	3.2	8.4	Y	113	106.143	119.857	Cai et al., 2012
Cai2012	qpgy1	ch1	Grain Yield	5.1	10.7	Y	81	75.6171	86.3829	Cai et al., 2012
Cai2012	qpkn1a	ch1	Kernel Number	3.2	7.7	Y	85	77.5198	92.4802	Cai et al., 2012
Cai2012	qpkn1b	ch1	Kernel Number	3.5	7.8	Y	92	84.6157	99.3843	Cai et al., 2012
Cai2012	qkw1b	ch1	Kernel Weight	7.8	15.3	Y	102	98.2355	105.765	Cai et al., 2012
Cai2012	qnkw1a	ch1	Kernel Weight	2.8	5.6	Y	97	86.7148	107.285	Cai et al., 2012
Cai2012	qnkn10	ch10	Kernel Number	4.6	9.9	Y	116	110.182	121.818	Cai et al., 2012
Cai2012	qnkw10	ch10	Kernel Weight	2.9	6.6	Y	118	109.273	126.727	Cai et al., 2012
Cai2012	qgy2	ch2	Grain Yield	3	7.8	Y	55	47.6157	62.3843	Cai et al., 2012
Cai2012	qkn2	ch2	Kernel Number	5.1	10.7	Y	62	56.6171	67.3829	Cai et al., 2012
Cai2012	qpkw2	ch2	Kernel Weight	3.1	7.1	Y	33	24.8877	41.1123	Cai et al., 2012
Cai2012	qgy3	ch3	Grain Yield	3.4	7.9	Y	123	115.709	130.291	Cai et al., 2012
Cai2012	qnkn3	ch3	Kernel Number	4.5	11.3	Y	6	0.902905	11.0971	Cai et al., 2012
Cai2012	qpgy4	ch4	Grain Yield	3.1	6.2	Y	34	24.7101	43.2899	Cai et al., 2012
Cai2012	qkn4	ch4	Kernel Number	6.7	13.4	Y	75	70.7017	79.2983	Cai et al., 2012
Cai2012	qnkn4	ch4	Kernel Number	3.9	8.6	Y	34	27.3027	40.6973	Cai et al., 2012
Cai2012	qkw4	ch4	Kernel Weight	3	8.4	Y	29	22.1432	35.8568	Cai et al., 2012
Cai2012	qpkw4	ch4	Kernel Weight	3.2	8.2	Y	157	149.976	164.024	Cai et al., 2012
Cai2012	qpgy5	ch5	Grain Yield	3.3	7.3	Y	69	61.11	76.89	Cai et al., 2012
Cai2012	qkw5	ch5	Kernel Weight	3.2	8.1	Y	62	54.8892	69.1108	Cai et al., 2012
Cai2012	qnkw5a	ch5	Kernel Weight	3.6	9.3	Y	70	63.8068	76.1932	Cai et al., 2012
Cai2012	qnkw5b	ch5	Kernel Weight	4	8.7	Y	227	220.38	233.62	Cai et al., 2012
Cai2012	qpkw5	ch5	Kernel Weight	7.3	15.4	Y	90	86.2599	93.7401	Cai et al., 2012
Cai2012	qnkn6	ch6	Kernel Number	3.3	7.4	Y	59	51.2166	66.7834	Cai et al., 2012
Cai2012	qnkw6b	ch6	Kernel Weight	3.2	8.1	Y	60	52.8892	67.1108	Cai et al., 2012
Cai2012	qnkw6a	ch6	Kernel Weight	2.3	6.1	Y	32	22.5578	41.4422	Cai et al., 2012
Cai2012	qpgy7a	ch7	Grain Yield	4.5	9.1	Y	136	129.671	142.329	Cai et al., 2012
Cai2012	qgy7	ch7	Grain Yield	2.8	6.4	Y	153	144	162	Cai et al., 2012
Cai2012	qngy7	ch7	Grain Yield	2.7	5.9	Y	74	64.2378	83.7622	Cai et al., 2012
Cai2012	qpgy7b	ch7	Grain Yield	6.1	13.8	Y	156	151.826	160.174	Cai et al., 2012
Cai2012	qkn7	ch7	Kernel Number	3.9	8.8	Y	188	181.455	194.545	Cai et al., 2012
Cai2012	qpkn7	ch7	Kernel Number	7	16.8	Y	87	83.5716	90.4284	Cai et al., 2012
Cai2012	qpkw7	ch7	Kernel Weight	3.1	8.9	Y	75	68.5284	81.4716	Cai et al., 2012
Cai2012	qgy8	ch8	Grain Yield	6.8	13.6	Y	126	121.765	130.235	Cai et al., 2012
Cai2012	qngy8	ch8	Grain Yield	3	7.2	Y	122	114	130	Cai et al., 2012
Cai2012	qkn8	ch8	Kernel Number	3	8.7	Y	31	24.3796	37.6204	Cai et al., 2012
Cai2012	qnkn8	ch8	Kernel Number	4.3	10.3	Y	95	89.408	100.592	Cai et al., 2012
Cai2012	qkw8	ch8	Kernel Weight	5	10.5	Y	121	115.515	126.485	Cai et al., 2012
Cai2012	qnkw8	ch8	Kernel Weight	3.1	8.5	Y	63	56.2239	69.7761	Cai et al., 2012
Chen2016	qknr1-1	ch1	Kernel Number	4.18	6.22	Y	33	23.5394	42.4606	Chen et al., 2016
Chen2016	qern1-1	ch1	Kernel Row Number	4.91	5.1	Y	206	194.462	217.538	Chen et al., 2016
Chen2016	qern1-2	ch1	Kernel Row Number	4.06	4.87	Y	235	222.917	247.083	Chen et al., 2016
Chen2016	qkt1-1	ch1	Kernel Thickness	6.19	12.81	Y	131	126.406	135.594	Chen et al., 2016
Chen2016	qhkw1-1	ch1	Kernel Weight	4.09	6.9	Y	114	105.472	122.528	Chen et al., 2016
Chen2016	qhkw1-2	ch1	Kernel Weight	4.18	6.72	Y	233	224.243	241.757	Chen et al., 2016
Chen2016	qkl10-1	ch10	Kernel Length	4.04	5.51	Y	50	39.3204	60.6796	Chen et al., 2016
Chen2016	qern10-1	ch10	Kernel Row Number	5.61	5.97	Y	13	3.14326	22.8567	Chen et al., 2016
Chen2016	qkl3-1	ch3	Kernel Length	4.79	7.41	Y	72	64.0587	79.9413	Chen et al., 2016
Chen2016	qnkr3-1	ch3	Kernel Number	4.43	6.85	Y	67	58.4095	75.5905	Chen et al., 2016
Chen2016	qhkw3-1	ch3	Kernel Weight	4.58	6.62	Y	70	61.1111	78.8889	Chen et al., 2016
Chen2016	qern4-1	ch4	Kernel Row Number	4.11	5.19	Y	121	109.662	132.338	Chen et al., 2016
Chen2016	qkl5-1	ch5	Kernel Length	12.13	17.94	Y	129	125.72	132.28	Chen et al., 2016
Chen2016	qnkr5-1	ch5	Kernel Number	5.03	5.83	Y	0	0	10.0934	Chen et al., 2016
Chen2016	qnkr5-2	ch5	Kernel Number	4.55	6.09	Y	54	44.3375	63.6625	Chen et al., 2016
Chen2016	qnkr5-3	ch5	Kernel Number	4.27	5.42	Y	70	59.143	80.857	Chen et al., 2016
Chen2016	qnkr5-4	ch5	Kernel Number	4.35	5.13	Y	179	167.529	190.471	Chen et al., 2016
Chen2016	qkt5-1	ch5	Kernel Thickness	6.24	11.12	Y	7	1.7082	12.2918	Chen et al., 2016
Chen2016	qhkw5-1	ch5	Kernel Weight	6.15	8.23	Y	61	53.85	68.15	Chen et al., 2016
Chen2016	qkw5-1	ch5	Kernel Width	4.84	9.15	Y	61	54.5689	67.4311	Chen et al., 2016
Chen2016	qern6-1	ch6	Kernel Row Number	9.4	11.24	Y	36	30.7647	41.2353	Chen et al., 2016
Chen2016	qkw6-1	ch6	Kernel Width	4.23	7.14	Y	0	0	8.24156	Chen et al., 2016
Chen2016	qkl7-1	ch7	Kernel Length	4.87	7.41	Y	78	70.0587	85.9413	Chen et al., 2016
Chen2016	qkl7-2	ch7	Kernel Length	5.97	8.14	Y	121	113.771	128.229	Chen et al., 2016
Chen2016	qern7-1	ch7	Kernel Row Number	5.63	5.94	Y	76	66.0935	85.9065	Chen et al., 2016
Chen2016	qhkw7-1	ch7	Kernel Weight	4.77	6.72	Y	157	148.243	165.757	Chen et al., 2016
Chen2016	qkw7-1	ch7	Kernel Width	4.77	9.54	Y	42	35.8318	48.1682	Chen et al., 2016
Chen2016	qern9-1	ch9	Kernel Row Number	4.59	4.74	Y	79	66.5855	91.4145	Chen et al., 2016
Cosgrove Jansen2013	ccd1	ch1	Cob Diameter	3.87	5.8	Y	594.8	581.158	608.442	Cosgrove et al., 2013
Cosgrove Jansen2013	cw1	ch1	Cob Weight	2.46	5	Y	542.2	526.375	558.025	Cosgrove et al., 2013
Cosgrove Jansen2013	cw2	ch1	Cob Weight	2.28	4.2	Y	741.5	722.66	760.34	Cosgrove et al., 2013
Cosgrove Jansen2013	cw3	ch1	Cob Weight	2.5	4.4	Y	1008.6	990.617	1026.58	Cosgrove et al., 2013
Cosgrove Jansen2013	cgy1	ch1	Grain Yield	2.42	3.9	Y	750.5	730.211	770.789	Cosgrove et al., 2013
Cosgrove Jansen2013	cgy4	ch10	Grain Yield	6.23	10	Y	499.06	491.147	506.973	Cosgrove et al., 2013
Cosgrove Jansen2013	cgw4	ch10	Kernel Weight	5.54	9	Y	499.06	490.268	507.852	Cosgrove et al., 2013
Cosgrove Jansen2013	cgw5	ch10	Kernel Weight	2.33	4.7	Y	518.16	501.325	534.995	Cosgrove et al., 2013
Cosgrove Jansen2013	ccd2	ch2	Cob Diameter	3.56	5.9	Y	610.1	596.689	623.511	Cosgrove et al., 2013
Cosgrove Jansen2013	cgy2	ch3	Grain Yield	3.46	6.1	Y	173	160.028	185.972	Cosgrove et al., 2013
Cosgrove Jansen2013	cgw1	ch3	Kernel Weight	6.61	9.6	Y	167	158.758	175.242	Cosgrove et al., 2013
Cosgrove Jansen2013	ccd3	ch4	Cob Diameter	5.44	8.3	Y	586.7	577.167	596.233	Cosgrove et al., 2013
Cosgrove Jansen2013	ccd4	ch4	Cob Diameter	2.95	7	Y	731	719.696	742.304	Cosgrove et al., 2013
Cosgrove Jansen2013	cgy3	ch4	Grain Yield	3.02	4.8	Y	754.7	738.215	771.185	Cosgrove et al., 2013
Cosgrove Jansen2013	cgw2	ch4	Kernel Weight	3.68	3.6	Y	684	662.02	705.98	Cosgrove et al., 2013
Cosgrove Jansen2013	cw4	ch9	Cob Weight	4.23	7.4	Y	310.1	299.407	320.793	Cosgrove et al., 2013
Cosgrove Jansen2013	cgw3	ch9	Kernel Weight	2.88	4	Y	68	48.2184	87.7816	Cosgrove et al., 2013
Coque2006	Cgy1	ch1	Grain Yield	2.32	10.3	Y	920.453	912.54	928.365	Coque et al.,2006
Coque2006	Ckn1	ch1	Kernel Number	2.34	10.5	Y	277.912	270.15	285.674	Coque et al.,2006
Coque2006	Ckn2	ch1	Kernel Number	4.61	19.5	Y	552.479	548.3	556.659	Coque et al.,2006
Coque2006	Ckn3	ch1	Kernel Number	4.61	19.5	Y	591.179	587	595.359	Coque et al.,2006
Coque2006	Ckn4	ch1	Kernel Number	2.35	10.7	Y	1161.82	1154.2	1169.43	Coque et al.,2006
Coque2006	Ckw1	ch1	Kernel Weight	3	13	Y	548.469	542.2	554.738	Coque et al.,2006
Coque2006	Ckw2	ch1	Kernel Weight	3.67	15.7	Y	742.991	737.8	748.182	Coque et al.,2006
Coque2006	Ckw4	ch1	Kernel Weight	3.24	14	Y	592.821	587	598.643	Coque et al.,2006
Coque2006	Cgy2	ch2	Grain Yield	2.02	9	Y	301.356	292.3	310.411	Coque et al.,2006
Coque2006	Ckn8	ch2	Kernel Number	2.16	10.8	Y	716.246	708.7	723.793	Coque et al.,2006
Coque2006	Ckw5	ch2	Kernel Weight	3	13	Y	348.969	342.7	355.238	Coque et al.,2006
Coque2006	Cgy4	ch3	Grain Yield	2.02	9	Y	619.686	610.63	628.741	Coque et al.,2006
Coque2006	Ckn5	ch3	Kernel Number	2.12	9.5	Y	576.479	567.9	585.058	Coque et al.,2006
Coque2006	Cgy6	ch4	Grain Yield	2.59	11.6	Y	686.416	679.39	693.442	Coque et al.,2006
Coque2006	Ckw7	ch4	Kernel Weight	4.14	17.5	Y	259.057	254.4	263.714	Coque et al.,2006
Coque2006	Cgy9	ch5	Grain Yield	2.25	10.1	Y	612.129	604.06	620.199	Coque et al.,2006
Coque2006	Cgy10	ch5	Grain Yield	2.28	10.1	Y	176.069	168	184.139	Coque et al.,2006
Coque2006	Cgy11	ch6	Grain Yield	2.87	12.8	Y	127.457	121.09	133.824	Coque et al.,2006
Coque2006	Ckn7	ch6	Kernel Number	2.46	10.9	Y	92.2571	84.78	99.7341	Coque et al.,2006
Elisabetta Frascaroli2007	gy1-1	ch1	Grain Yield	3	2.7	Y	538.66	535.12	542.2	Frascaroli et al., 2007
Elisabetta Frascaroli2007	gy1-2	ch1	Grain Yield	5	3.1	Y	568	549	587	Frascaroli et al., 2007
Elisabetta Frascaroli2007	gy1-3	ch1	Grain Yield	8	5	Y	823.55	802.6	844.5	Frascaroli et al., 2007
Elisabetta Frascaroli2007	nk1-1	ch1	Kernel Number	8	9.7	Y	776.3	750	802.6	Frascaroli et al., 2007
Elisabetta Frascaroli2007	nk1-2	ch1	Kernel Number	6	2.1	Y	872.25	844.5	900	Frascaroli et al., 2007
Elisabetta Frascaroli2007	gy10-1	ch10	Grain Yield	8	7.7	Y	157.78	115.56	200	Frascaroli et al., 2007
Elisabetta Frascaroli2007	gy10-2	ch10	Grain Yield	9	8.7	Y	288.38	276.76	300	Frascaroli et al., 2007
Elisabetta Frascaroli2007	nk10-1	ch10	Kernel Number	6.26044	10.7	Y	155.48	115.56	195.4	Frascaroli et al., 2007
Elisabetta Frascaroli2007	nk10-2	ch10	Kernel Number	6.27143	17.1	Y	289.18	276.76	301.6	Frascaroli et al., 2007
Elisabetta Frascaroli2007	gy2-1	ch2	Grain Yield	9	7.9	Y	271.15	250	292.3	Frascaroli et al., 2007
Elisabetta Frascaroli2007	gy2-2	ch2	Grain Yield	4	3.1	Y	442.95	400	485.9	Frascaroli et al., 2007
Elisabetta Frascaroli2007	nk2-1	ch2	Kernel Number	4.3	6.9	Y	442.95	400	485.9	Frascaroli et al., 2007
Elisabetta Frascaroli2007	kw2-1	ch2	Kernel Weight	3	4	Y	142.57	73.21	211.93	Frascaroli et al., 2007
Elisabetta Frascaroli2007	kw2-2	ch2	Kernel Weight	5	16.1	Y	454.4	408.8	500	Frascaroli et al., 2007
Elisabetta Frascaroli2007	kw2-3	ch2	Kernel Weight	8	5.1	Y	526.845	503.69	550	Frascaroli et al., 2007
Elisabetta Frascaroli2007	gy3-1	ch3	Grain Yield	6	12.2	Y	165.5	131	200	Frascaroli et al., 2007
Elisabetta Frascaroli2007	gy3-2	ch3	Grain Yield	7	9.8	Y	387.435	360	414.87	Frascaroli et al., 2007
Elisabetta Frascaroli2007	nk3	ch3	Kernel Number	5.2	13.2	Y	397.435	380	414.87	Frascaroli et al., 2007
Elisabetta Frascaroli2007	kw3	ch3	Kernel Weight	9	3	Y	78.935	56.9	100.97	Frascaroli et al., 2007
Elisabetta Frascaroli2007	gy4-1	ch4	Grain Yield	2.8	15.4	Y	301.9	280	323.8	Frascaroli et al., 2007
Elisabetta Frascaroli2007	gy4-2	ch4	Grain Yield	3.6	7.3	Y	579.275	558.55	600	Frascaroli et al., 2007
Elisabetta Frascaroli2007	gy4-3	ch4	Grain Yield	4.5	11.1	Y	784.7	750	819.4	Frascaroli et al., 2007
Elisabetta Frascaroli2007	nk4-1	ch4	Kernel Number	6.1	8.2	Y	311.9	300	323.8	Frascaroli et al., 2007
Elisabetta Frascaroli2007	nk4-2	ch4	Kernel Number	8	15.2	Y	811.8	804.2	819.4	Frascaroli et al., 2007
Elisabetta Frascaroli2007	kw4-1	ch4	Kernel Weight	4	6.5	Y	579.275	558.55	600	Frascaroli et al., 2007
Elisabetta Frascaroli2007	kw4-2	ch4	Kernel Weight	6	8.8	Y	777.1	750	804.2	Frascaroli et al., 2007
Elisabetta Frascaroli2007	gy5-1	ch5	Grain Yield	5.7	11.7	Y	378.65	357.3	400	Frascaroli et al., 2007
Elisabetta Frascaroli2007	kw5-1	ch5	Kernel Weight	7	4.9	Y	231.19	200	262.38	Frascaroli et al., 2007
Elisabetta Frascaroli2007	KW5-2	ch5	Kernel Weight	2.8	11.6	Y	398.1	380	416.2	Frascaroli et al., 2007
Elisabetta Frascaroli2007	gy6-1	ch6	Grain Yield	8	15.9	Y	47.95	23.2	72.7	Frascaroli et al., 2007
Elisabetta Frascaroli2007	gy6-2	ch6	Grain Yield	6	8.8	Y	432.855	400	465.71	Frascaroli et al., 2007
Elisabetta Frascaroli2007	nk6-1	ch6	Kernel Number	4.5	6.6	Y	47.95	23.2	72.7	Frascaroli et al., 2007
Elisabetta Frascaroli2007	nk6-2	ch6	Kernel Number	5	15.3	Y	86.7	75	98.4	Frascaroli et al., 2007
Elisabetta Frascaroli2007	nk6-3	ch6	Kernel Number	8	5.5	Y	195.75	180	211.5	Frascaroli et al., 2007
Elisabetta Frascaroli2007	nk6-4	ch6	Kernel Number	9	5.9	Y	459.205	452.7	465.71	Frascaroli et al., 2007
Elisabetta Frascaroli2007	gy7-1	ch7	Grain Yield	4.3	6.8	Y	493.95	487.9	500	Frascaroli et al., 2007
Elisabetta Frascaroli2007	kw7-1	ch7	Kernel Weight	3.6	12.3	Y	395.45	366.5	424.4	Frascaroli et al., 2007
Elisabetta Frascaroli2007	kw7-2	ch7	Kernel Weight	4.5	12.7	Y	503.95	487.9	520	Frascaroli et al., 2007
Elisabetta Frascaroli2007	gy8-1	ch8	Grain Yield	5.2	9	Y	273.78	247.56	300	Frascaroli et al., 2007
Elisabetta Frascaroli2007	gy8-2	ch8	Grain Yield	6.1	19.6	Y	369.36	330.76	407.96	Frascaroli et al., 2007
Elisabetta Frascaroli2007	nk8-1	ch8	Kernel Number	3	6.1	Y	159.08	148.6	169.56	Frascaroli et al., 2007
Elisabetta Frascaroli2007	nk8-2	ch8	Kernel Number	5	9.6	Y	239.76	231.96	247.56	Frascaroli et al., 2007
Elisabetta Frascaroli2007	nk8-3	ch8	Kernel Number	8	8.1	Y	315.38	300	330.76	Frascaroli et al., 2007
Elisabetta Frascaroli2007	kw8-1	ch8	Kernel Weight	5.7	3.6	Y	239.76	231.96	247.56	Frascaroli et al., 2007
Elisabetta Frascaroli2007	kw8-2	ch8	Kernel Weight	8	6.6	Y	369.36	330.76	407.96	Frascaroli et al., 2007
Elisabetta Frascaroli2007	gy9-1	ch9	Grain Yield	8	5.4	Y	178.02	154.54	201.5	Frascaroli et al., 2007
Elisabetta Frascaroli2007	gy9-2	ch9	Grain Yield	4.5	10.5	Y	349.25	325.55	372.95	Frascaroli et al., 2007
Elisabetta Frascaroli2007	gy9-3	ch9	Grain Yield	5	4.4	Y	677.925	655.85	700	Frascaroli et al., 2007
Elisabetta Frascaroli2007	nk9-1	ch9	Kernel Number	6.23846	5.1	Y	310.785	296.02	325.55	Frascaroli et al., 2007
Elisabetta Frascaroli2007	nk9-2	ch9	Kernel Number	6.24945	12	Y	351.475	330	372.95	Frascaroli et al., 2007
Elisabetta Frascaroli2007	kw9	ch9	Kernel Weight	5.71364	0.9	Y	41.4	0	82.8	Frascaroli et al., 2007
Guo2011	qcd1	ch1	Cob Diameter	7.84	9.46	Y	717.66	675.68	759.64	Guo et al., 2011
Guo2011	qcw5	ch1	Cob Weight	4.69	4.37	Y	444.35	417	471.7	Guo et al., 2011
Guo2011	qcw6	ch1	Cob Weight	3.92	3.66	Y	1118.95	1096.5	1141.39	Guo et al., 2011
Guo2011	qed1	ch1	Ear Diameter	4.88	7.48	Y	661.3	658.6	664	Guo et al., 2011
Guo2011	qel1	ch1	Ear Length	4.51	4.81	Y	71	59.2	82.8	Guo et al., 2011
Guo2011	qel2	ch1	Ear Length	8.16	9.15	Y	444.35	417	471.7	Guo et al., 2011
Guo2011	qew1	ch1	Ear Weight	8.78	15.22	Y	390	219	561	Guo et al., 2011
Guo2011	qew2	ch1	Ear Weight	3.49	4.64	Y	661.2	600	722.4	Guo et al., 2011
Guo2011	qew5	ch1	Ear Weight	9.65	17.52	Y	588.35	561	615.7	Guo et al., 2011
Guo2011	qgw1	ch1	Grain Yield	5.08	6.2	Y	847.57	722.14	973	Guo et al., 2011
Guo2011	qgw4	ch1	Grain Yield	4.88	7.24	Y	71	59.2	82.8	Guo et al., 2011
Guo2011	qgw5	ch1	Grain Yield	8.05	11.35	Y	96.4	82.8	110	Guo et al., 2011
Guo2011	qgw6	ch1	Grain Yield	7.42	10.3	Y	318	219	417	Guo et al., 2011
Guo2011	qkrn2	ch1	Kernel Number	6.26	13.09	Y	318	219	417	Guo et al., 2011
Guo2011	qkrn3	ch1	Kernel Number	3.14	4.46	Y	1118.95	1096.5	1141.39	Guo et al., 2011
Guo2011	qrn1	ch1	Kernel Row Number	3.46	3.8	Y	204.765	190.53	219	Guo et al., 2011
Guo2011	qrn2	ch1	Kernel Row Number	6.51	6.52	Y	717.66	675.68	759.64	Guo et al., 2011
Guo2011	qrn9	ch1	Kernel Row Number	3.19	3.94	Y	121.75	100	143.5	Guo et al., 2011
Guo2011	q10kt5	ch1	Kernel Thickness	7.82	11.37	Y	204.765	190.53	219	Guo et al., 2011
Guo2011	q10kt6	ch1	Kernel Thickness	26.83	42.09	Y	717.66	675.68	759.64	Guo et al., 2011
Guo2011	q10kt7	ch1	Kernel Thickness	19.86	31.6	Y	847.7	722.4	973	Guo et al., 2011
Guo2011	qhkw1	ch1	Kernel Weight	5.88	6.79	Y	156.585	122.64	190.53	Guo et al., 2011
Guo2011	qhkw2	ch1	Kernel Weight	4.78	7.15	Y	567.85	471.7	664	Guo et al., 2011
Guo2011	qrn8	ch10	Kernel Row Number	4.39	4.32	Y	286.1	272.2	300	Guo et al., 2011
Guo2011	q10kt4	ch10	Kernel Thickness	4.33	6.16	Y	438.1	392.5	483.7	Guo et al., 2011
Guo2011	qcd9	ch2	Cob Diameter	4.67	6.36	Y	441.995	408.89	475.1	Guo et al., 2011
Guo2011	qed4	ch2	Ear Diameter	2.95	4.27	Y	441.995	408.89	475.1	Guo et al., 2011
Guo2011	qew3	ch2	Ear Weight	3.63	6.06	Y	489.595	456.49	522.7	Guo et al., 2011
Guo2011	qkrn1	ch2	Kernel Number	3.32	5.39	Y	573.715	548.3	599.13	Guo et al., 2011
Guo2011	qrn3	ch2	Kernel Row Number	5.49	5.43	Y	441.995	408.89	475.1	Guo et al., 2011
Guo2011	qcd2	ch3	Cob Diameter	6.35	7.65	Y	251.9	190.8	313	Guo et al., 2011
Guo2011	qcw1	ch3	Cob Weight	7.8	9.35	Y	174.9	159	190.8	Guo et al., 2011
Guo2011	qed2	ch3	Ear Diameter	3.17	5.73	Y	174.9	159	190.8	Guo et al., 2011
Guo2011	qed5	ch3	Ear Diameter	3.8	5.57	Y	138.635	127.27	150	Guo et al., 2011
Guo2011	qel7	ch3	Ear Length	3.54	3.79	Y	144.2	129.4	159	Guo et al., 2011
Guo2011	qew4	ch3	Ear Weight	3.59	7.34	Y	265.95	218.5	313.4	Guo et al., 2011
Guo2011	qrn4	ch3	Kernel Row Number	7.51	7.64	Y	259.85	129.4	390.3	Guo et al., 2011
Guo2011	qrn10	ch3	Kernel Row Number	3.33	5.29	Y	144.2	129.4	159	Guo et al., 2011
Guo2011	qhkw3	ch3	Kernel Weight	3.84	7.28	Y	252.1	190.8	313.4	Guo et al., 2011
Guo2011	qcd3	ch4	Cob Diameter	4.52	5.38	Y	426.84	429.6	424.08	Guo et al., 2011
Guo2011	qcw2	ch4	Cob Weight	6.07	7.62	Y	326.465	302.93	350	Guo et al., 2011
Guo2011	qed3	ch4	Ear Diameter	7.52	12.28	Y	414.78	400	429.56	Guo et al., 2011
Guo2011	qed6	ch4	Ear Diameter	2.55	4.16	Y	620.75	553.7	687.8	Guo et al., 2011
Guo2011	qel3	ch4	Ear Length	6.64	7.44	Y	331.465	302.93	360	Guo et al., 2011
Guo2011	qgw2	ch4	Grain Yield	3.12	5.12	Y	539.38	500	578.76	Guo et al., 2011
Guo2011	qrn5	ch4	Kernel Row Number	5.06	5.35	Y	586.55	553.7	619.4	Guo et al., 2011
Guo2011	qcd4	ch5	Cob Diameter	15.61	20.47	Y	298.5	285.7	311.3	Guo et al., 2011
Guo2011	qcd5	ch5	Cob Diameter	17.79	24.71	Y	331.3	312.6	350	Guo et al., 2011
Guo2011	qcd10	ch5	Cob Diameter	6.84	8.76	Y	132.085	114.17	150	Guo et al., 2011
Guo2011	qcw3	ch5	Cob Weight	7.66	11.04	Y	303.3	294	312.6	Guo et al., 2011
Guo2011	qcw7	ch5	Cob Weight	15.39	16.96	Y	298.5	285.7	311.3	Guo et al., 2011
Guo2011	qel4	ch5	Ear Length	6.16	16.8	Y	315.75	312.6	318.9	Guo et al., 2011
Guo2011	qel8	ch5	Ear Length	9.62	13.18	Y	298.5	285.7	311.3	Guo et al., 2011
Guo2011	qgw3	ch5	Grain Yield	4.48	9.51	Y	97.085	80	114.17	Guo et al., 2011
Guo2011	qgw7	ch5	Grain Yield	7.77	11.28	Y	303.3	294	312.6	Guo et al., 2011
Guo2011	qkrn4	ch5	Kernel Number	5.6	8.17	Y	328.9	311.3	346.5	Guo et al., 2011
Guo2011	qkrn5	ch5	Kernel Number	3.16	5.12	Y	299.45	280	318.9	Guo et al., 2011
Guo2011	qrn6	ch5	Kernel Row Number	7.15	7.71	Y	299.45	280	318.9	Guo et al., 2011
Guo2011	qrn11	ch5	Kernel Row Number	4.69	6.82	Y	107.085	100	114.17	Guo et al., 2011
Guo2011	q10kt1	ch5	Kernel Thickness	4.26	5.19	Y	368.25	346.5	390	Guo et al., 2011
Guo2011	q10kt2	ch5	Kernel Thickness	3	4.01	Y	336.3	312.6	360	Guo et al., 2011
Guo2011	qhkw4	ch5	Kernel Weight	6.15	8.25	Y	336.3	312.6	360	Guo et al., 2011
Guo2011	qcd6	ch6	Cob Diameter	4.54	5.14	Y	426.35	400	452.7	Guo et al., 2011
Guo2011	qkrn6	ch6	Kernel Number	4	6.47	Y	219	200	238	Guo et al., 2011
Guo2011	qcd7	ch7	Cob Diameter	3.42	5.1	Y	273.15	246.3	300	Guo et al., 2011
Guo2011	qed7	ch7	Ear Diameter	3.56	4.41	Y	167.85	155.8	179.9	Guo et al., 2011
Guo2011	qrn7	ch7	Kernel Row Number	12.75	14.44	Y	167.85	155.8	179.9	Guo et al., 2011
Guo2011	qcd8	ch8	Cob Diameter	4.7	5.83	Y	396.43	380	412.86	Guo et al., 2011
Guo2011	qcd11	ch8	Cob Diameter	4.12	6.03	Y	431.43	412.86	450	Guo et al., 2011
Guo2011	qcw4	ch8	Cob Weight	6.35	11.48	Y	436.43	412.86	460	Guo et al., 2011
Guo2011	qel5	ch8	Ear Length	7.7	8.44	Y	442.43	412.86	472	Guo et al., 2011
Guo2011	qgw8	ch8	Grain Yield	3.03	4.47	Y	162.06	150	174.12	Guo et al., 2011
Guo2011	q10kt3	ch8	Kernel Thickness	4.94	7.72	Y	436.43	412.86	460	Guo et al., 2011
Guo2011	qel6	ch9	Ear Length	6.28	15.3	Y	544.51	519.02	570	Guo et al., 2011
Guo2011	qgw9	ch9	Grain Yield	3.27	4.01	Y	559.5	519	600	Guo et al., 2011
Guo2011	qkrn7	ch9	Kernel Number	4.01	6.28	Y	367.5	361.34	373.66	Guo et al., 2011
Huo2016	qmel10	ch10	Ear Length	3.3	15.4	Y	516.445	505.5	527.39	Huo et al., 2016
Huo2016	qmknr10	ch10	Kernel Number	3.3	8.7	Y	537.525	527.39	547.66	Huo et al., 2016
Huo2016	qmel2	ch2	Ear Length	4.5	2.8	Y	329.4	297.7	361.1	Huo et al., 2016
Huo2016	qwel2	ch2	Ear Length	8.9	6.4	Y	346.15	332.3	360	Huo et al., 2016
Huo2016	qwew2	ch2	Ear Weight	4.2	0.8	Y	300.985	281.97	320	Huo et al., 2016
Huo2016	qmknr3	ch3	Kernel Number	3.7	3.4	Y	668.05	569.7	766.4	Huo et al., 2016
Huo2016	qwknr3	ch3	Kernel Number	3.7	2.2	Y	277.75	255.5	300	Huo et al., 2016
Huo2016	qwern3	ch3	Kernel Row Number	5.4	4.5	Y	808.515	766.4	850.63	Huo et al., 2016
Huo2016	qwew4	ch4	Ear Weight	7	14.4	Y	661.55	619.8	703.3	Huo et al., 2016
Huo2016	qmern4	ch4	Kernel Row Number	12.4	13.5	Y	560.18	541.6	578.76	Huo et al., 2016
Huo2016	qwern4	ch4	Kernel Row Number	22.3	29.5	Y	641.03	578.76	703.3	Huo et al., 2016
Huo2016	qmew5	ch5	Ear Weight	4.3	1.9	Y	553.005	509	597.01	Huo et al., 2016
Huo2016	qwknr5-1	ch5	Kernel Number	4.6	10.6	Y	325.65	300	351.3	Huo et al., 2016
Huo2016	qwknr5-2	ch5	Kernel Number	4.5	9.3	Y	375.65	351.3	400	Huo et al., 2016
Huo2016	qmern5-1	ch5	Kernel Row Number	4.2	2.6	Y	246.35	244	248.7	Huo et al., 2016
Huo2016	qmern5-2	ch5	Kernel Row Number	7.9	9.9	Y	553.005	509	597.01	Huo et al., 2016
Huo2016	qwern5	ch5	Kernel Row Number	7.8	2.3	Y	261.1	222.2	300	Huo et al., 2016
Huo2016	qmern6	ch6	Kernel Row Number	6.1	1.8	Y	390.96	338.83	443.09	Huo et al., 2016
Huo2016	qwel7-1	ch7	Ear Length	5.3	4.3	Y	384.785	384.4	385.17	Huo et al., 2016
Huo2016	qwel7-2	ch7	Ear Length	5	3.5	Y	392.585	385.17	400	Huo et al., 2016
Huo2016	qmew7	ch7	Ear Weight	3.6	9.1	Y	254.01	179.9	328.12	Huo et al., 2016
Huo2016	qwknr7	ch7	Kernel Number	5.1	1.1	Y	392.585	385.17	400	Huo et al., 2016
Huo2016	qmern7	ch7	Kernel Row Number	3.8	3.2	Y	311.405	294.69	328.12	Huo et al., 2016
Huo2016	qmel8	ch8	Ear Length	2.8	9.9	Y	211.88	98.2	325.56	Huo et al., 2016
Huo2016	qwel8	ch8	Ear Length	4.7	0.9	Y	267.075	208.59	325.56	Huo et al., 2016
Huo2016	qmew8	ch8	Ear Weight	3	17.6	Y	494.045	463.73	524.36	Huo et al., 2016
Huo2016	qwew8-1	ch8	Ear Weight	7.3	2.3	Y	362.78	325.56	400	Huo et al., 2016
Huo2016	qwew8-2	ch8	Ear Weight	6.5	1.6	Y	417.655	400	435.31	Huo et al., 2016
Huo2016	qwel9	ch9	Ear Length	3.8	1	Y	548.145	500	596.29	Huo et al., 2016
Huo2016	qwern9	ch9	Kernel Row Number	3.6	4.3	Y	525	500	550	Huo et al., 2016
Li2007	qel1-1	ch1	Ear Length	7.9	13.2	Y	29.5	25.5	33.5	Li et al., 2007
Li2007	qbgw1-1	ch1	Grain Yield	3.4	6.4	Y	4	0	8	Li et al., 2007
Li2007	qb100gw1-1	ch1	Kernel Weight	4.5	9.3	Y	8	4	12	Li et al., 2007
Li2007	q100gw1-1	ch1	Kernel Weight	5.5	9.2	Y	208	204	212	Li et al., 2007
Li2007	qbed10-1	ch10	Ear Diameter	3.1	4.4	Y	11.9	7.9	15.9	Li et al., 2007
Li2007	qbed10-2	ch10	Ear Diameter	4.8	7.2	Y	31.5	27.5	35.5	Li et al., 2007
Li2007	qed10-1	ch10	Ear Diameter	6.2	9.3	Y	53	49	57	Li et al., 2007
Li2007	qbgw10-1	ch10	Grain Yield	4.1	5.6	Y	40.4	36.4	44.4	Li et al., 2007
Li2007	qbern10-1	ch10	Kernel Row number	3	9.1	Y	20	16	24	Li et al., 2007
Li2007	qern10-1	ch10	Kernel Row number	4.7	9.2	Y	53	49	57	Li et al., 2007
Li2007	qed2-1	ch2	Ear Diameter	3.7	8.3	Y	75.5	71.5	79.5	Li et al., 2007
Li2007	qbel3-1	ch3	Ear Length	3.5	6.9	Y	17.9	13.9	21.9	Li et al., 2007
Li2007	qel3-1	ch3	Ear Length	4.2	6.2	Y	81.8	77.8	85.8	Li et al., 2007
Li2007	qbed4-1	ch4	Ear Diameter	3.6	8.4	Y	47.7	43.7	51.7	Li et al., 2007
Li2007	qbel4-1	ch4	Ear Length	5.6	11.2	Y	54.1	50.1	58.1	Li et al., 2007
Li2007	qbel4-2	ch4	Ear Length	4.7	9.5	Y	20	16	24	Li et al., 2007
Li2007	qbgw4-1	ch4	Grain Yield	3.4	4.5	Y	41	37	45	Li et al., 2007
Li2007	qern4-1	ch4	Kernel Row number	6.8	12.8	Y	65.2	61.2	69.2	Li et al., 2007
Li2007	qed5-1	ch5	Ear Diameter	5.7	8.39	Y	91.9	87.9	95.9	Li et al., 2007
Li2007	qgwp5-1	ch5	Grain Yield	4	6.8	Y	93.9	89.9	97.9	Li et al., 2007
Li2007	qbern5-1	ch5	Kernel Row number	4.1	7.9	Y	26	22	30	Li et al., 2007
Li2007	qb100gw5-1	ch5	Kernel Weight	3.8	6.7	Y	12	8	16	Li et al., 2007
Li2007	q100gw5-1	ch5	Kernel Weight	4	6.6	Y	35.9	31.9	39.9	Li et al., 2007
Li2007	qel7-1	ch7	Ear Length	3.9	5.4	Y	151.5	147.5	155.5	Li et al., 2007
Li2007	qkn7-1	ch7	Kernel Number	3.7	7.6	Y	157.5	153.5	161.5	Li et al., 2007
Li2007	qern7-1	ch7	Kernel Row number	5.5	23	Y	26	22	30	Li et al., 2007
Li2007	qern7-2	ch7	Kernel Row number	5.4	11.9	Y	85.3	81.3	89.3	Li et al., 2007
Li2007	q100gw7-1	ch7	Kernel Weight	10.9	18.8	Y	87.3	83.3	91.3	Li et al., 2007
Li2007	qbed8-1	ch8	Ear Diameter	8.3	16	Y	41.8	37.8	45.8	Li et al., 2007
Li2007	qbed8-2	ch8	Ear Diameter	5	11.4	Y	61.3	57.3	65.3	Li et al., 2007
Li2007	qed8-1	ch8	Ear Diameter	5.5	7.1	Y	61.4	57.4	65.4	Li et al., 2007
Li2007	qbgw8-1	ch8	Grain Yield	11	18.9	Y	41.8	37.8	45.8	Li et al., 2007
Li2007	qkn8-1	ch8	Kernel Number	3.6	8.3	Y	39.8	35.8	43.8	Li et al., 2007
Li2007	qb100gw8-1	ch8	Kernel Weight	7.6	14.9	Y	54	50	58	Li et al., 2007
Li2011	qed1-1	ch1	Ear Diameter	3.9	6.7	Y	8.4	0	17.8296	Li et al., 2011
Li2011	qed1-2	ch1	Ear Diameter	2.8	6.3	Y	314.1	304.072	324.128	Li et al., 2011
Li2011	qel1-2	ch1	Ear Length	3.1	6.5	Y	261.2	251.48	270.92	Li et al., 2011
Li2011	qel1-1	ch1	Ear Length	3	5.2	Y	43.1	30.9503	55.2497	Li et al., 2011
Li2011	qkn1-1	ch1	Kernel Number	4.3	7.9	Y	10.4	2.40275	18.3973	Li et al., 2011
Li2011	qkn1-2	ch1	Kernel Number	3.2	9.6	Y	265.2	258.619	271.781	Li et al., 2011
Li2011	qkw1-1	ch1	Kernel Weight	6.2	22.9	Y	129.3	126.541	132.059	Li et al., 2011
Li2011	qed10-1	ch10	Ear Diameter	3.4	5.7	Y	56.1	45.0161	67.1839	Li et al., 2011
Li2011	qed10-2	ch10	Ear Diameter	3.9	9.5	Y	79.7	73.0497	86.3503	Li et al., 2011
Li2011	qewp10-1	ch10	Ear Weight	3.3	8.4	Y	81.7	74.1788	89.2212	Li et al., 2011
Li2011	qgwp10-1	ch10	Grain Yield	4.2	10.9	Y	81.7	75.9038	87.4962	Li et al., 2011
Li2011	qern10-1	ch10	Kernel Row Number	3.1	9.1	Y	79.7	72.7573	86.6427	Li et al., 2011
Li2011	qkw10-1	ch10	Kernel Weight	4.8	7.3	Y	56.1	47.4454	64.7546	Li et al., 2011
Li2011	qkw10-2	ch10	Kernel Weight	3.1	4.2	Y	63.5	48.4575	78.5425	Li et al., 2011
Li2011	qed2-1	ch2	Ear Diameter	3.1	12.9	Y	260.1	255.202	264.998	Li et al., 2011
Li2011	qed2-2	ch2	Ear Diameter	3	5.8	Y	4	0	14.8928	Li et al., 2011
Li2011	qel2-1	ch2	Ear Length	3	4.5	Y	235.5	221.46	249.54	Li et al., 2011
Li2011	qkr2-1	ch2	Kernel Ratio	3.5	11.2	Y	150.5	144.859	156.141	Li et al., 2011
Li2011	qkw2-1	ch2	Kernel Weight	3.2	5.6	Y	10	0	21.2818	Li et al., 2011
Li2011	qkw2-2	ch2	Kernel Weight	3.4	7.5	Y	82.4	73.9762	90.8238	Li et al., 2011
Li2011	qkw2-3	ch2	Kernel Weight	3.04	6.9	Y	121.8	112.644	130.956	Li et al., 2011
Li2011	qed3-1	ch3	Ear Diameter	4.1	10.9	Y	89.2	83.4038	94.9962	Li et al., 2011
Li2011	qel3-1	ch3	Ear Length	3.1	5.5	Y	108.2	96.713	119.687	Li et al., 2011
Li2011	qern3-1	ch3	Kernel Row Number	3.3	6.5	Y	67.6	57.8803	77.3197	Li et al., 2011
Li2011	qern3-2	ch3	Kernel Row Number	4	8.7	Y	111.1	103.838	118.362	Li et al., 2011
Li2011	qed4-1	ch4	Ear Diameter	4.9	18.2	Y	22	18.5287	25.4713	Li et al., 2011
Li2011	qed4-2	ch4	Ear Diameter	3.3	8.8	Y	194	186.821	201.179	Li et al., 2011
Li2011	qed4-3	ch4	Ear Diameter	3.09	5.85	Y	167.4	156.6	178.2	Li et al., 2011
Li2011	qel4-1	ch4	Ear Length	3.1	7.2	Y	200	191.225	208.775	Li et al., 2011
Li2011	qewp4-1	ch4	Ear Weight	3.5	12.5	Y	16	10.9457	21.0543	Li et al., 2011
Li2011	qewp4-2	ch4	Ear Weight	3.9	10.4	Y	77.7	71.6252	83.7748	Li et al., 2011
Li2011	qgwp4-1	ch4	Grain Yield	4	10.5	Y	16	9.98302	22.017	Li et al., 2011
Li2011	qgwp4-2	ch4	Grain Yield	4	12.1	Y	75.7	70.4787	80.9213	Li et al., 2011
Li2011	qkn4-1	ch4	Kernel Number	4	11.2	Y	77.7	72.0591	83.3409	Li et al., 2011
Li2011	qkn4-2	ch4	Kernel Number	3	7.2	Y	204	195.225	212.775	Li et al., 2011
Li2011	qkr4-1	ch4	Kernel Ratio	3.3	9	Y	12	4.98019	19.0198	Li et al., 2011
Li2011	qkr4-2	ch4	Kernel Ratio	2.7	5.2	Y	213.6	201.45	225.75	Li et al., 2011
Li2011	qkr4-3	ch4	Kernel Ratio	2.9	4.9	Y	53.8	40.9065	66.6935	Li et al., 2011
Li2011	qern4-1	ch4	Kernel Row Number	3.5	15.8	Y	141.7	137.701	145.699	Li et al., 2011
Li2011	qern4-2	ch4	Kernel Row Number	3.3	6.7	Y	165.4	155.97	174.83	Li et al., 2011
Li2011	qkn5-1	ch5	Kernel Number	4.6	12.1	Y	45.5	40.2787	50.7213	Li et al., 2011
Li2011	qkw5-1	ch5	Kernel Weight	4	8.5	Y	45.5	38.0673	52.9327	Li et al., 2011
Li2011	qkw5-2	ch5	Kernel Weight	3.1	12	Y	73.4	68.1351	78.6649	Li et al., 2011
Li2011	qkw5-3	ch5	Kernel Weight	3	5.7	Y	156.7	145.616	167.784	Li et al., 2011
Li2011	qewp6-1	ch6	Ear Weight	3	6.1	Y	212.4	202.043	222.757	Li et al., 2011
Li2011	qern6-1	ch6	Kernel Row Number	3.1	7.2	Y	206.4	197.625	215.175	Li et al., 2011
Li2011	qkw6-1	ch6	Kernel Weight	3.8	5.1	Y	0	0	12.3879	Li et al., 2011
Li2011	qed7-1	ch7	Ear Diameter	4	7.3	Y	71.2	62.5454	79.8546	Li et al., 2011
Li2011	qed7-2	ch7	Ear Diameter	4.8	10.1	Y	50	43.7447	56.2553	Li et al., 2011
Li2011	qed7-3	ch7	Ear Diameter	3.1	8.98	Y	12	4.96456	19.0354	Li et al., 2011
Li2011	qel7-1	ch7	Ear Length	3.1	5.7	Y	73.2	62.1161	84.2839	Li et al., 2011
Li2011	qel7-2	ch7	Ear Length	4.5	6.9	Y	220.9	211.744	230.056	Li et al., 2011
Li2011	qewp7-1	ch7	Ear Weight	3.5	6.4	Y	64.6	54.7284	74.4716	Li et al., 2011
Li2011	qgwp7-1	ch7	Grain Yield	3.2	6	Y	71.2	60.6703	81.7297	Li et al., 2011
Li2011	qkn7-1	ch7	Kernel Number	3	10.6	Y	155.9	149.94	161.86	Li et al., 2011
Li2011	qkr7-1	ch7	Kernel Ratio	2.8	7.3	Y	24	15.3454	32.6546	Li et al., 2011
Li2011	qkr7-2	ch7	Kernel Ratio	2.9	5.6	Y	52	40.7182	63.2818	Li et al., 2011
Li2011	qkw7-1	ch7	Kernel Weight	3.1	5.7	Y	73.2	62.1161	84.2839	Li et al., 2011
Li2011	qed8-1	ch8	Ear Diameter	3.3	6.9	Y	139	129.844	148.156	Li et al., 2011
Li2011	qkr8-1	ch8	Kernel Ratio	2.8	4.3	Y	124.1	109.407	138.793	Li et al., 2011
Li2011	qern9-1	ch9	Kernel Row Number	3	11.6	Y	72.3	66.8536	77.7464	Li et al., 2011
Li2012	qgdw1-1	ch1	Kernel Weight	5.7	23.5	Y	129.3	126.612	131.988	Li et al., 2012
Li2012	qgfw1-1	ch1	Kernel Weight	4.8	7.6	Y	32.5	24.1871	40.8129	Li et al., 2012
Li2012	qgfw1-2	ch1	Kernel Weight	4	8.7	Y	51.1	43.8381	58.3619	Li et al., 2012
Li2012	qgfw1-3	ch1	Kernel Weight	3.9	6.1	Y	205.7	195.343	216.057	Li et al., 2012
Li2012	qgfw1-4	ch1	Kernel Weight	8.6	13.6	Y	199.8	195.155	204.445	Li et al., 2012
Li2012	qgdw10-1	ch10	Kernel Weight	3.8	10.8	Y	75.7	69.8502	81.5498	Li et al., 2012
Li2012	qgfw10-1	ch10	Kernel Weight	3.4	5.5	Y	56.1	44.613	67.587	Li et al., 2012
Li2012	qgdw5-1	ch5	Kernel Weight	3.7	9	Y	162.7	155.68	169.72	Li et al., 2012
Li2012	qgdw7-1	ch7	Kernel Weight	5	11.3	Y	75.2	69.609	80.791	Li et al., 2012
Li2013	Dqklen1	ch1	Kernel Length	9	8.63	Y	1003.65	973	1034.3	Li et al., 2013
Li2013	Lqklen1	ch1	Kernel Length	3	3.6	Y	938.5	913.4	963.6	Li et al., 2013
Li2013	Mqklen1	ch1	Kernel Length	3	16.15	Y	658.1	593.8	722.4	Li et al., 2013
Li2013	Pqklen1-1	ch1	Kernel Length	6	1.91	Y	276.55	260.7	292.4	Li et al., 2013
Li2013	Pqklen1-2	ch1	Kernel Length	2.8	5.07	Y	638.55	618.5	658.6	Li et al., 2013
Li2013	Yqklen1	ch1	Kernel Length	3.9	3.93	Y	497.05	485.9	508.2	Li et al., 2013
Li2013	Zqklen1-1	ch1	Kernel Length	4.5	1.4	Y	226.4	226.4	226.4	Li et al., 2013
Li2013	Zqklen1-2	ch1	Kernel Length	6.1	4.81	Y	619.55	589.6	649.5	Li et al., 2013
Li2013	Dqkthi1	ch1	Kernel Thickness	2.8	3.63	Y	748.55	721.9	775.2	Li et al., 2013
Li2013	HYqkthi1	ch1	Kernel Thickness	3.9	4.79	Y	259.3	257.9	260.7	Li et al., 2013
Li2013	Lqkthi1	ch1	Kernel Thickness	4.5	5.5	Y	906.05	898.7	913.4	Li et al., 2013
Li2013	Mqkthi1	ch1	Kernel Thickness	6.1	2.48	Y	505.8	485.9	525.7	Li et al., 2013
Li2013	Pqkthi1	ch1	Kernel Thickness	3	4.33	Y	276.55	260.7	292.4	Li et al., 2013
Li2013	Wqkthi1	ch1	Kernel Thickness	4	3.44	Y	938.5	913.4	963.6	Li et al., 2013
Li2013	Yqkthi1-1	ch1	Kernel Thickness	5	5.52	Y	855.95	825.8	886.1	Li et al., 2013
Li2013	Yqkthi1-2	ch1	Kernel Thickness	6	3.95	Y	938.5	913.4	963.6	Li et al., 2013
Li2013	Zqkthi1	ch1	Kernel Thickness	4	5.24	Y	945.75	927.9	963.6	Li et al., 2013
Li2013	Dqkwei1	ch1	Kernel Weight	4	5.07	Y	1105.8	1098.4	1113.2	Li et al., 2013
Li2013	HYqkwei1	ch1	Kernel Weight	8	7.34	Y	198.4	198.4	198.4	Li et al., 2013
Li2013	Zqkwei1	ch1	Kernel Weight	9	6.34	Y	226.4	226.4	226.4	Li et al., 2013
Li2013	Dqkwid1	ch1	Kernel Width	9	6.62	Y	1042.7	1034.3	1051.1	Li et al., 2013
Li2013	HYqkwid1	ch1	Kernel Width	3	9.97	Y	228.15	198.4	257.9	Li et al., 2013
Li2013	Lqkwid1	ch1	Kernel Width	3	4.24	Y	417.3	398.2	436.4	Li et al., 2013
Li2013	Pqkwid1	ch1	Kernel Width	6	5.15	Y	420.65	401.3	440	Li et al., 2013
Li2013	Qqkwid1	ch1	Kernel Width	2.8	3.29	Y	931.8	913.4	950.2	Li et al., 2013
Li2013	Wqkwid1	ch1	Kernel Width	3.9	3.83	Y	843.95	825.8	862.1	Li et al., 2013
Li2013	Zqkwid1	ch1	Kernel Width	4.5	3.37	Y	1029	1006.9	1051.1	Li et al., 2013
Li2013	Qqklen10	ch10	Kernel Length	9	5.41	Y	505.5	505.5	505.5	Li et al., 2013
Li2013	Wqklen10	ch10	Kernel Length	4	4.45	Y	272.1	253.3	290.9	Li et al., 2013
Li2013	Qqkthi10	ch10	Kernel Thickness	4	2.59	Y	330.7	309	352.4	Li et al., 2013
Li2013	Lqkwei10	ch10	Kernel Weight	3	3.21	Y	364.1	352.4	375.8	Li et al., 2013
Li2013	Wqkwei10	ch10	Kernel Weight	3	6.14	Y	272.1	253.3	290.9	Li et al., 2013
Li2013	Zqkwei10	ch10	Kernel Weight	6	2.49	Y	417.35	392.5	442.2	Li et al., 2013
Li2013	Mqkwid10	ch10	Kernel Width	2.8	7.53	Y	480.05	454.6	505.5	Li et al., 2013
Li2013	Qqkwid10	ch10	Kernel Width	3.9	7.84	Y	473.85	442.2	505.5	Li et al., 2013
Li2013	Yqkwid10	ch10	Kernel Width	4.5	8.03	Y	387.95	383.4	392.5	Li et al., 2013
Li2013	Zqkwid10	ch10	Kernel Width	6.1	7.57	Y	417.35	392.5	442.2	Li et al., 2013
Li2013	Qqgypp2	ch2	Grain Yield	3	6.67	Y	397.9	379.2	416.6	Li et al., 2013
Li2013	Qqklen2	ch2	Kernel Length	3	5.74	Y	397.9	379.2	416.6	Li et al., 2013
Li2013	Wqklen2	ch2	Kernel Length	4	5.36	Y	159.8	122.4	197.2	Li et al., 2013
Li2013	Lqkthi2	ch2	Kernel Thickness	4	7.2	Y	397.9	379.2	416.6	Li et al., 2013
Li2013	HBqkwid2	ch2	Kernel Width	6.1	7.47	Y	400.95	379.2	422.7	Li et al., 2013
Li2013	Pqkwid2	ch2	Kernel Width	3	5.36	Y	416.6	416.6	416.6	Li et al., 2013
Li2013	Wqkwid2	ch2	Kernel Width	4	7	Y	322.5	302.6	342.4	Li et al., 2013
Li2013	Zqgypp3	ch3	Grain Yield	5	5.24	Y	466.55	451.5	481.6	Li et al., 2013
Li2013	Kqgypp3	ch3	Grain Yield	6	2.18	Y	699.2	699.2	699.2	Li et al., 2013
Li2013	Wqklen3	ch3	Kernel Length	5	4.39	Y	391.5	371.4	411.6	Li et al., 2013
Li2013	Yqklen3	ch3	Kernel Length	6	3.63	Y	205.9	181.7	230.1	Li et al., 2013
Li2013	HBqkthi3	ch3	Kernel Thickness	8	2.05	Y	554.45	529.4	579.5	Li et al., 2013
Li2013	Lqkthi3	ch3	Kernel Thickness	9	2.72	Y	557.45	529.4	585.5	Li et al., 2013
Li2013	Wqkwei3	ch3	Kernel Weight	3	3.89	Y	391.5	371.4	411.6	Li et al., 2013
Li2013	Yqkwei3	ch3	Kernel Weight	3	5.06	Y	274.15	230.1	318.2	Li et al., 2013
Li2013	Dqkwid3	ch3	Kernel Width	5	4.99	Y	491.05	452.7	529.4	Li et al., 2013
Li2013	Lqkwid3	ch3	Kernel Width	6	3.88	Y	557.45	529.4	585.5	Li et al., 2013
Li2013	Pqkwid3	ch3	Kernel Width	4	4.68	Y	598.45	585.5	611.4	Li et al., 2013
Li2013	Wqkwid3-1	ch3	Kernel Width	4	4.14	Y	359.1	346.8	371.4	Li et al., 2013
Li2013	Wqkwid3-2	ch3	Kernel Width	8	6.55	Y	562.05	544.6	579.5	Li et al., 2013
Li2013	Yqkwid3-1	ch3	Kernel Width	9	7.4	Y	274.15	230.1	318.2	Li et al., 2013
Li2013	Yqkwid3-2	ch3	Kernel Width	3	4.1	Y	774.3	757	791.6	Li et al., 2013
Li2013	Zqkwid3	ch3	Kernel Width	3	5.11	Y	654.2	609.2	699.2	Li et al., 2013
Li2013	HYqgypp4	ch4	Grain Yield	8	2.63	Y	265.9	254	277.8	Li et al., 2013
Li2013	HYqklen4	ch4	Kernel Length	4	6.36	Y	265.9	254	277.8	Li et al., 2013
Li2013	HBqklen4	ch4	Kernel Length	4	5.8	Y	317.8	304.3	331.3	Li et al., 2013
Li2013	Kqklen4	ch4	Kernel Length	8	8.47	Y	91.05	81	101.1	Li et al., 2013
Li2013	Lqklen4-1	ch4	Kernel Length	9	9.48	Y	251.3	248.6	254	Li et al., 2013
Li2013	Lqklen4-2	ch4	Kernel Length	3	9.69	Y	523.35	487.7	559	Li et al., 2013
Li2013	Qqklen4	ch4	Kernel Length	3	5.77	Y	555.15	535.5	574.8	Li et al., 2013
Li2013	Yqklen4	ch4	Kernel Length	4	3.08	Y	146.45	134.1	158.8	Li et al., 2013
Li2013	Zqklen4	ch4	Kernel Length	4	4.04	Y	440.45	428	452.9	Li et al., 2013
Li2013	HBqkthi4	ch4	Kernel Thickness	3	3.71	Y	291.05	277.8	304.3	Li et al., 2013
Li2013	Lqkthi4-1	ch4	Kernel Thickness	3	4.55	Y	251.3	248.6	254	Li et al., 2013
Li2013	Lqkthi4-2	ch4	Kernel Thickness	4	3.39	Y	523.35	487.7	559	Li et al., 2013
Li2013	Wqkthi4	ch4	Kernel Thickness	4	4.46	Y	589.05	574.8	603.3	Li et al., 2013
Li2013	Dqkwei4	ch4	Kernel Weight	4	6.4	Y	304.55	277.8	331.3	Li et al., 2013
Li2013	HBqkwei4	ch4	Kernel Weight	4	5.7	Y	291.05	277.8	304.3	Li et al., 2013
Li2013	HYqkwei4	ch4	Kernel Weight	5	6.7	Y	466.95	604.3	329.6	Li et al., 2013
Li2013	Kqkwei4-1	ch4	Kernel Weight	6	4.35	Y	179.55	158.8	200.3	Li et al., 2013
Li2013	Kqkwei4-2	ch4	Kernel Weight	7	1.73	Y	651.1	603.3	698.9	Li et al., 2013
Li2013	Lqkwei4	ch4	Kernel Weight	9	20.46	Y	291.05	277.8	304.3	Li et al., 2013
Li2013	Mqkwei4	ch4	Kernel Weight	3	7.86	Y	645.55	603.3	687.8	Li et al., 2013
Li2013	Yqkwei4	ch4	Kernel Weight	3	12.19	Y	146.45	134.1	158.8	Li et al., 2013
Li2013	Dqkwid4	ch4	Kernel Width	4	6.51	Y	304.55	277.8	331.3	Li et al., 2013
Li2013	HYqkwid4	ch4	Kernel Width	4	5.71	Y	460	452.9	467.1	Li et al., 2013
Li2013	Kqkwid4-1	ch4	Kernel Width	5	4.56	Y	179.55	158.8	200.3	Li et al., 2013
Li2013	Kqkwid4-2	ch4	Kernel Width	6	2.41	Y	651.1	603.3	698.9	Li et al., 2013
Li2013	Lqkwid4-1	ch4	Kernel Width	7	9.55	Y	225.7	147.1	304.3	Li et al., 2013
Li2013	Lqkwid4-2	ch4	Kernel Width	9	8.02	Y	523.35	487.7	559	Li et al., 2013
Li2013	Qqkwid4	ch4	Kernel Width	3	8.32	Y	298.35	304.3	292.4	Li et al., 2013
Li2013	Yqkwid4	ch4	Kernel Width	3	4.06	Y	146.45	134.1	158.8	Li et al., 2013
Li2013	Wqklen5	ch5	Kernel Length	5	7.47	Y	475.4	469.6	481.2	Li et al., 2013
Li2013	Yqklen5	ch5	Kernel Length	6	2.63	Y	355.65	324.3	387	Li et al., 2013
Li2013	Zqklen5-1	ch5	Kernel Length	7	2.46	Y	147.45	138	156.9	Li et al., 2013
Li2013	Zqklen5-2	ch5	Kernel Length	9	5.83	Y	363.55	332.7	394.4	Li et al., 2013
Li2013	HYqkthi5	ch5	Kernel Thickness	5	2.47	Y	143.1	129.3	156.9	Li et al., 2013
Li2013	Kqkthi5-1	ch5	Kernel Thickness	6	7.59	Y	285.95	257.8	314.1	Li et al., 2013
Li2013	Kqkthi5-2	ch5	Kernel Thickness	7	4.62	Y	595.2	590.4	600	Li et al., 2013
Li2013	Lqkthi5	ch5	Kernel Thickness	9	2.48	Y	178.45	156.9	200	Li et al., 2013
Li2013	Pqkthi5	ch5	Kernel Thickness	3	3.55	Y	70.4	40.8	100	Li et al., 2013
Li2013	Qqkthi5	ch5	Kernel Thickness	3	4.83	Y	404.1	394.4	413.8	Li et al., 2013
Li2013	Yqkthi5	ch5	Kernel Thickness	4	6.51	Y	504.95	481.2	528.7	Li et al., 2013
Li2013	HBqkwei5	ch5	Kernel Weight	4	8.06	Y	556.2	512	600.4	Li et al., 2013
Li2013	Kqkwei5	ch5	Kernel Weight	4	9.61	Y	285.55	257	314.1	Li et al., 2013
Li2013	Lqkwei5	ch5	Kernel Weight	5	2.72	Y	551.2	512	590.4	Li et al., 2013
Li2013	Kqkwid5-1	ch5	Kernel Width	4	4.14	Y	315.85	314.1	317.6	Li et al., 2013
Li2013	Kqkwid5-2	ch5	Kernel Width	4	3.21	Y	499.15	469.6	528.7	Li et al., 2013
Li2013	Mqkwid5	ch5	Kernel Width	5	7.87	Y	261	240.8	281.2	Li et al., 2013
Li2013	Zqgypp6	ch6	Grain Yield	5	2.94	Y	392.75	391.4	394.1	Li et al., 2013
Li2013	Dqgypp6	ch6	Grain Yield	4	2.48	Y	136.85	125	148.7	Li et al., 2013
Li2013	Dqklen6	ch6	Kernel Length	3	9.61	Y	83.8	69.2	98.4	Li et al., 2013
Li2013	Wqklen6	ch6	Kernel Length	3	2.06	Y	126.05	98.4	153.7	Li et al., 2013
Li2013	Dqkthi6	ch6	Kernel Thickness	4	3.12	Y	111.7	98.4	125	Li et al., 2013
Li2013	Zqkthi6	ch6	Kernel Thickness	5	9.72	Y	535.3	521.9	548.7	Li et al., 2013
Li2013	Dqkwei6	ch6	Kernel Weight	5	12.55	Y	111.7	98.4	125	Li et al., 2013
Li2013	Qqkwei6	ch6	Kernel Weight	5	5.09	Y	495	444.2	545.8	Li et al., 2013
Li2013	Wqkwei6	ch6	Kernel Weight	6	3.03	Y	497	448.2	545.8	Li et al., 2013
Li2013	Dqkwid6	ch6	Kernel Width	5	8.72	Y	111.7	98.4	125	Li et al., 2013
Li2013	Lqkwid6	ch6	Kernel Width	5	4.17	Y	213.95	199	228.9	Li et al., 2013
Li2013	Mqkwid6	ch6	Kernel Width	6	4.51	Y	236.1	228.9	243.3	Li et al., 2013
Li2013	Pqkwid6	ch6	Kernel Width	7	8.3	Y	466.6	428.4	504.8	Li et al., 2013
Li2013	Lqklen7-1	ch7	Kernel Length	4	3.11	Y	284.15	258.4	309.9	Li et al., 2013
Li2013	Lqklen7-2	ch7	Kernel Length	4	8.23	Y	513.15	481.1	545.2	Li et al., 2013
Li2013	Kqkthi7	ch7	Kernel Thickness	5	4.05	Y	253.05	247.7	258.4	Li et al., 2013
Li2013	Zqkthi7	ch7	Kernel Thickness	5	1.57	Y	385.45	365.4	405.5	Li et al., 2013
Li2013	Yqkwei7	ch7	Kernel Weight	7	4.55	Y	224.5	190.6	258.4	Li et al., 2013
Li2013	Zqkwei7	ch7	Kernel Weight	9	4.63	Y	356.3	347.2	365.4	Li et al., 2013
Li2013	Yqkwid7	ch7	Kernel Width	9	10.73	Y	224.5	190.6	258.4	Li et al., 2013
Li2013	Zqkwid7	ch7	Kernel Width	4	8.65	Y	328.55	309.9	347.2	Li et al., 2013
Li2013	Wqgypp8	ch8	Grain Yield	3	6.17	Y	394.5	374.9	414.1	Li et al., 2013
Li2013	Pqgypp8	ch8	Grain Yield	4	2.6	Y	213.85	199.1	228.6	Li et al., 2013
Li2013	HYqgypp8	ch8	Grain Yield	5	5.75	Y	293.65	274.9	312.4	Li et al., 2013
Li2013	HYqklen8	ch8	Kernel Length	5	3.63	Y	364.1	353.3	374.9	Li et al., 2013
Li2013	Wqkthi8	ch8	Kernel Thickness	6	5.77	Y	394.5	374.9	414.1	Li et al., 2013
Li2013	Zqkthi8	ch8	Kernel Thickness	7	5.59	Y	370.4	357.9	382.9	Li et al., 2013
Li2013	Dqkwei8	ch8	Kernel Weight	4	5.31	Y	152.7	99.6	205.8	Li et al., 2013
Li2013	Qqkwid8	ch8	Kernel Width	9	4.45	Y	142.6	128.6	156.6	Li et al., 2013
Li2013	Wqkwid8	ch8	Kernel Width	3	5.48	Y	251.75	228.6	274.9	Li et al., 2013
Li2013	Yqkwid8	ch8	Kernel Width	3	2.01	Y	480.5	414.1	546.9	Li et al., 2013
Li2013	Wqgypp9	ch9	Grain Yield	6	3.81	Y	278.9	257.6	300.2	Li et al., 2013
Li2013	HBqgypp9	ch9	Grain Yield	4	3.98	Y	271.05	230.6	311.5	Li et al., 2013
Li2013	HBqklen9	ch9	Kernel Length	5	1.7	Y	271.05	230.6	311.5	Li et al., 2013
Li2013	Lqklen9	ch9	Kernel Length	5	5.79	Y	239.05	226.3	251.8	Li et al., 2013
Li2013	Yqklen9	ch9	Kernel Length	6	4.71	Y	121.85	101.1	142.6	Li et al., 2013
Li2013	Zqklen9	ch9	Kernel Length	7	7.67	Y	228.45	226.3	230.6	Li et al., 2013
Li2013	Dqkthi9	ch9	Kernel Thickness	9	5.47	Y	510.35	489.9	530.8	Li et al., 2013
Li2013	Lqkwei9	ch9	Kernel Weight	9	5.48	Y	239.05	226.3	251.8	Li et al., 2013
Li2013	HYqkwid9	ch9	Kernel Width	6	1.9	Y	196.05	191.7	200.4	Li et al., 2013
Liu2010	qew1	ch1	Ear Weight	2.74	7.11	Y	166.8	162.8	200.2	Liu et al., 2010
Liu2010	qew2	ch2	Ear Weight	2.66	7.46	Y	104.3	90.3	112	Liu et al., 2010
Liu2011a	qhn4a	ch4	Kernel Number	2.89	5.03	Y	96.3	82.7412	109.859	Liu et al., 2011a
Liu2011a	qhn4b	ch4	Kernel Number	3.52	5.88	Y	102.3	90.7012	113.899	Liu et al., 2011a
Liu2011a	qhn4c	ch4	Kernel Number	4.38	11.1	Y	114.2	108.056	120.344	Liu et al., 2011a
Liu2011a	qhn6a	ch6	Kernel Number	2.78	7.28	Y	44.6	35.2318	53.9682	Liu et al., 2011a
Liu2011a	qhn6b	ch6	Kernel Number	2.82	15.49	Y	80.2	75.7971	84.6029	Liu et al., 2011a
Liu2011a	qln6	ch6	Kernel Number	2.7	10.5	Y	37.6	31.1047	44.0953	Liu et al., 2011a
Liu2011a	qhn9a	ch9	Kernel Number	5.64	11.73	Y	51.1	45.2858	56.9142	Liu et al., 2011a
Liu2011a	qhn9b	ch9	Kernel Number	6.15	14.86	Y	60.7	56.1104	65.2896	Liu et al., 2011a
Liu2011b	qgy1a	ch1	Grain Yield	3.29	15.07	Y	22.7	13.9	31.5	Liu et al., 2011b
Liu2011b	qgy1b	ch1	Grain Yield	3.39	19.63	Y	172.2	163.3	181.1	Liu et al., 2011b
Liu2011b	qgy3	ch3	Grain Yield	2.9	9.79	Y	215.05	212.1	218	Liu et al., 2011b
Liu2011b	qgy5	ch5	Grain Yield	3.25	20.28	Y	221	215	227	Liu et al., 2011b
Liu2011b	qgy7	ch7	Grain Yield	5.41	33.18	Y	227.1	224.65	229.55	Liu et al., 2011b
Liu2014	qkt1-1	ch1	Kernel Thickness	9.59	12	Y	67.61	64.8	70.8	Liu et al., 2014
Liu2014	qkt1-2	ch1	Kernel Thickness	5.95	11	Y	77.91	76.1	79	Liu et al., 2014
Liu2014	qkt1-3	ch1	Kernel Thickness	4.48	5.47	Y	85.81	85.6	89.6	Liu et al., 2014
Liu2014	qkt1-4	ch1	Kernel Thickness	3.73	5.07	Y	95.71	94.8	98.7	Liu et al., 2014
Liu2014	qkt1-5	ch1	Kernel Thickness	5.23	3.23	Y	103.21	101.9	109	Liu et al., 2014
Liu2014	qhkw1-1	ch1	Kernel Weight	4.11	7.33	Y	39.31	34.4	45.2	Liu et al., 2014
Liu2014	qhkw1-2	ch1	Kernel Weight	3.43	5.82	Y	48.21	41.33	52.6	Liu et al., 2014
Liu2014	qhkw1-3	ch1	Kernel Weight	3.41	7.41	Y	58.31	56.4	58.5	Liu et al., 2014
Liu2014	qhkw1-4	ch1	Kernel Weight	6.82	12.23	Y	68.51	63.5	77.88	Liu et al., 2014
Liu2014	qhkw1-5	ch1	Kernel Weight	5.62	12.02	Y	85.81	81.2	90.7	Liu et al., 2014
Liu2014	qhkw1-6	ch1	Kernel Weight	7.52	12.8	Y	100.51	98.9	101.5	Liu et al., 2014
Liu2014	qhkw1-7	ch1	Kernel Weight	5.2	10.21	Y	107.91	105.9	109	Liu et al., 2014
Liu2014	qkw1-1	ch1	Kernel Width	9.62	16.06	Y	62.01	58.5	63.6	Liu et al., 2014
Liu2014	qkw1-2	ch1	Kernel Width	7.93	20.51	Y	67.61	63.62	77.88	Liu et al., 2014
Liu2014	qkt10-1	ch10	Kernel Thickness	4.47	1.42	Y	30.71	30.1	34.8	Liu et al., 2014
Liu2014	qkt10-2	ch10	Kernel Thickness	3.68	0.98	Y	40.31	38	43	Liu et al., 2014
Liu2014	qkt10-3	ch10	Kernel Thickness	5.38	4	Y	47.31	47	52.6	Liu et al., 2014
Liu2014	qkl2-1	ch2	Kernel Length	4.45	1.18	Y	78.71	75.5	79.7	Liu et al., 2014
Liu2014	qkl2-2	ch2	Kernel Length	3.85	2.28	Y	90.91	82.3	94.2	Liu et al., 2014
Liu2014	qkt2	ch2	Kernel Thickness	5.03	6.66	Y	49.41	42.2	61.3	Liu et al., 2014
Liu2014	qhkw2-1	ch2	Kernel Weight	2.63	2.09	Y	21.81	19.5	25.1	Liu et al., 2014
Liu2014	qhkw2-2	ch2	Kernel Weight	5.13	6.43	Y	81.01	80.3	83.3	Liu et al., 2014
Liu2014	qhkw2-3	ch2	Kernel Weight	10.57	6.72	Y	90.91	86.3	95.7	Liu et al., 2014
Liu2014	qhkw2-4	ch2	Kernel Weight	6.98	4.84	Y	100.11	97.5	112.2	Liu et al., 2014
Liu2014	qhkw2-5	ch2	Kernel Weight	3.2	1.55	Y	120.31	115.3	123.5	Liu et al., 2014
Liu2014	qkw2-1	ch2	Kernel Width	5.51	10.76	Y	21.71	19.6	23.6	Liu et al., 2014
Liu2014	qkw2-2	ch2	Kernel Width	11.38	8.88	Y	81.01	79.7	82.3	Liu et al., 2014
Liu2014	qkw2-3	ch2	Kernel Width	10.66	11.86	Y	84.91	83.8	91	Liu et al., 2014
Liu2014	qkw2-4	ch2	Kernel Width	5.65	5.15	Y	94.81	93.9	97	Liu et al., 2014
Liu2014	qkw2-5	ch2	Kernel Width	7.77	7.38	Y	107.71	102.7	111	Liu et al., 2014
Liu2014	qkw2-6	ch2	Kernel Width	6.97	5.58	Y	112.02	112	115.3	Liu et al., 2014
Liu2014	qkw2-7	ch2	Kernel Width	7.84	7.77	Y	122.31	117.1	130.4	Liu et al., 2014
Liu2014	qkw3	ch3	Kernel Width	3.5	2.63	Y	88.91	87	102.15	Liu et al., 2014
Liu2014	qkt4-1	ch4	Kernel Thickness	5.94	2.83	Y	66.51	65	66.7	Liu et al., 2014
Liu2014	qkt4-2	ch4	Kernel Thickness	4.9	3.42	Y	87.01	87.3	97.8	Liu et al., 2014
Liu2014	qhkw4	ch4	Kernel Weight	2.97	3.84	Y	83.11	78.7	87.03	Liu et al., 2014
Liu2014	qkw4-1	ch4	Kernel Width	5.12	9.37	Y	84.31	81.1	88.2	Liu et al., 2014
Liu2014	qkw4-2	ch4	Kernel Width	4.52	8.04	Y	93.41	91.4	99.8	Liu et al., 2014
Liu2014	qkt5-1	ch5	Kernel Thickness	4	2.14	Y	42.91	32.3	56.4	Liu et al., 2014
Liu2014	qkt5-2	ch5	Kernel Thickness	3.58	1.87	Y	62.21	55.2	65.7	Liu et al., 2014
Liu2014	qkt5-3	ch5	Kernel Thickness	4.05	13.68	Y	68.21	66.9	71.4	Liu et al., 2014
Liu2014	qhkw5	ch5	Kernel Weight	3.88	2.43	Y	66.51	63.5	69.4	Liu et al., 2014
Liu2014	qkw5	ch5	Kernel Width	3.62	3.91	Y	67.01	62	68.2	Liu et al., 2014
Liu2014	qkw6	ch6	Kernel Width	2.92	3.19	Y	110.81	106.68	115.94	Liu et al., 2014
Liu2014	qhkw7	ch7	Kernel Weight	3.68	0.46	Y	102.31	93.3	117.3	Liu et al., 2014
Liu2014	qkt8-1	ch8	Kernel Thickness	5.47	5.46	Y	37.41	19	44.2	Liu et al., 2014
Liu2014	qkt8-2	ch8	Kernel Thickness	4.86	2.47	Y	119.11	111	120.1	Liu et al., 2014
Liu2014	qkl9-1	ch9	Kernel Length	3.12	7.67	Y	49.61	48.3	59.5	Liu et al., 2014
Liu2014	qkl9-2	ch9	Kernel Length	8.27	11.96	Y	61.41	60.3	65.7	Liu et al., 2014
Liu2014	qkl9-3	ch9	Kernel Length	8.03	12.62	Y	67.11	65.7	68.1	Liu et al., 2014
Liu2014	qkl9-4	ch9	Kernel Length	3.78	6.44	Y	74.81	70.1	85.6	Liu et al., 2014
Liu2014	qkt9-1	ch9	Kernel Thickness	3.94	6.12	Y	54.11	52.3	59.3	Liu et al., 2014
Liu2014	qkt9-2	ch9	Kernel Thickness	5.09	6.82	Y	61.71	61.4	69.4	Liu et al., 2014
Liu2014	qkw9-1	ch9	Kernel Width	3.71	2.74	Y	17.91	10.9	20.2	Liu et al., 2014
Liu2014	qkw9-2	ch9	Kernel Width	4.14	7.26	Y	108.01	94.3	114.1	Liu et al., 2014
Liu2015	qkrn1-1	ch1	Kernel Row Number	7.83	9.67	Y	796.455	748.41	844.5	Liu et al., 2015
Liu2015	qkrn1-2	ch1	Kernel Row Number	2.77	2.49	Y	896.405	872.81	920	Liu et al., 2015
Liu2015	qkrn10-1	ch10	Kernel Row Number	4.4	4.96	Y	349.215	319.17	379.26	Liu et al., 2015
Liu2015	qkrn2-1	ch2	Kernel Row Number	6.07	8.82	Y	283.225	234.15	332.3	Liu et al., 2015
Liu2015	qkrn3-1	ch3	Kernel Row Number	6.68	8.44	Y	41.635	10	73.27	Liu et al., 2015
Liu2015	qkrn3-2	ch3	Kernel Row Number	4.87	4.21	Y	808.515	766.4	850.63	Liu et al., 2015
Liu2015	qkrn4-1	ch4	Kernel Row Number	2.77	2.33	Y	332.9	298.1	367.7	Liu et al., 2015
Liu2015	qkrn4-2	ch4	Kernel Row Number	2.95	3.04	Y	476.75	453.5	500	Liu et al., 2015
Liu2015	qkrn4-3	ch4	Kernel Row Number	5.98	12.67	Y	557.545	536.33	578.76	Liu et al., 2015
Liu2015	qkrn4-4	ch4	Kernel Row Number	26.65	26.05	Y	641.03	578.76	703.3	Liu et al., 2015
Liu2015	qkrn5-1	ch5	Kernel Row Number	14.49	28.43	Y	358.92	130.5	587.34	Liu et al., 2015
Liu2015	qkrn5-2	ch5	Kernel Row Number	5.68	7.33	Y	265.25	244	286.5	Liu et al., 2015
Liu2015	qkrn5-3	ch5	Kernel Row Number	8.32	11.78	Y	486.705	376.4	597.01	Liu et al., 2015
Liu2015	qkrn5-4	ch5	Kernel Row Number	3.06	5.48	Y	562.5	492.6	632.4	Liu et al., 2015
Liu2015	qkrn6-1	ch6	Kernel Row Number	9.91	8.44	Y	85.6	17.5	153.7	Liu et al., 2015
Liu2015	qkrn6-2	ch6	Kernel Row Number	7.4	9.74	Y	371.545	300	443.09	Liu et al., 2015
Liu2015	qkrn7-1	ch7	Kernel Row Number	3.01	3.34	Y	201.82	111.34	292.3	Liu et al., 2015
Liu2015	qkrn7-2	ch7	Kernel Row Number	2.76	4.46	Y	604.715	566.03	643.4	Liu et al., 2015
Liu2015	qkrn7-3	ch7	Kernel Row Number	2.71	3.66	Y	307.81	287.5	328.12	Liu et al., 2015
Liu2015	qkrn8-1	ch8	Kernel Row Number	3.29	5.39	Y	430.825	430	431.65	Liu et al., 2015
Liu2015	qkrn9-1	ch9	Kernel Row Number	2.74	4.38	Y	185.8	155.1	216.5	Liu et al., 2015
Lu2006	ELW1	ch1	Ear Length	7.51	9.23	Y	85.45	81.1	89.8	Lu et al., 2006
Lu2006	ELW1-2	ch1	Ear Length	6.45	7.44	Y	225.15	223	227.3	Lu et al., 2006
Lu2006	ELW10-1	ch10	Ear Length	3.51	4.75	Y	84.65	71.3	98	Lu et al., 2006
Lu2006	ELW10-2	ch10	Ear Length	4.13	6.17	Y	136	133.9	138.1	Lu et al., 2006
Lu2006	ELS10	ch10	Ear Length	4.13	5.49	Y	102.95	98	107.9	Lu et al., 2006
Lu2006	ELW2	ch2	Ear Length	8.08	8.55	Y	204.65	200.6	208.7	Lu et al., 2006
Lu2006	kgy2	ch2	Grain Yield	3.18	6.1	Y	38.85	35.5	42.2	Lu et al., 2006
Lu2006	krw2	ch2	Kernel Number	4.36	7.46	Y	67.25	65.8	68.7	Lu et al., 2006
Lu2006	ELW3	ch3	Ear Length	5.02	5.81	Y	34.8	30.7	38.9	Lu et al., 2006
Lu2006	ELS3	ch3	Ear Length	5.92	7.79	Y	114.85	105.7	124	Lu et al., 2006
Lu2006	kgy3	ch3	Grain Yield	5.22	7.98	Y	93.95	91.8	96.1	Lu et al., 2006
Lu2006	ELW4	ch4	Ear Length	7.44	8.66	Y	199.15	192.3	206	Lu et al., 2006
Lu2006	kgy4	ch4	Grain Yield	4.68	7.77	Y	234.8	231.4	238.2	Lu et al., 2006
Lu2006	krs4	ch4	Kernel Number	4.9	7.17	Y	234.8	231.4	238.2	Lu et al., 2006
Lu2006	wkw4	ch4	Kernel Weight	3.12	6.47	Y	334	323.8	344.2	Lu et al., 2006
Lu2006	ELS5	ch5	Ear Length	3.25	4.56	Y	78.7	71.7	85.7	Lu et al., 2006
Lu2006	kgy5	ch5	Grain Yield	3.83	5.53	Y	78.7	71.7	85.7	Lu et al., 2006
Lu2006	krs5	ch5	Kernel Number	5.86	9.2	Y	78.7	71.7	85.7	Lu et al., 2006
Lu2006	wkw5	ch5	Kernel Weight	3.93	6.03	Y	244.25	242	246.5	Lu et al., 2006
Lu2006	wkw6	ch6	Kernel Weight	3.54	7.39	Y	131.25	112.2	150.3	Lu et al., 2006
Lu2006	kgy7	ch7	Grain Yield	4.59	9.78	Y	25.35	21.5	29.2	Lu et al., 2006
Lu2006	krw7	ch7	Kernel Number	6.09	11.77	Y	25.35	21.5	29.2	Lu et al., 2006
Lu2006	wks7	ch7	Kernel Weight	4.72	10.61	Y	67.05	60.8	73.3	Lu et al., 2006
Lu2006	ELS8	ch8	Ear Length	6.45	11.91	Y	180.9	179	182.8	Lu et al., 2006
Lu2006	krs8	ch8	Kernel Number	3.51	5.07	Y	180.9	179	182.8	Lu et al., 2006
Lu2011	qkrn10a	ch10	Kernel Row Number	9.98	6.88	Y	50.61	31.2057	70.0143	Lu et al., 2011
Lu2011	qkrn10b	ch10	Kernel Row Number	13.95	10.59	Y	62.81	50.2036	75.4164	Lu et al., 2011
Lu2011	qkrn2a	ch2	Kernel Row Number	11.77	10	Y	92.41	79.0599	105.76	Lu et al., 2011
Lu2011	qkrn2b	ch2	Kernel Row Number	15.07	13.05	Y	110.51	100.28	120.74	Lu et al., 2011
Lu2011	qkrn3a	ch3	Kernel Row Number	7.63	6.14	Y	124.81	103.067	146.553	Lu et al., 2011
Lu2011	qkrn3b	ch3	Kernel Row Number	4.4	3	Y	140.91	96.4096	185.41	Lu et al., 2011
Lu2011	qkrn4a	ch4	Kernel Row Number	4.14	3.29	Y	26.01	0	66.5879	Lu et al., 2011
Lu2011	qkrn4b	ch4	Kernel Row Number	5.69	4.31	Y	84.41	53.4352	115.385	Lu et al., 2011
Lu2011	qkrn4c	ch4	Kernel Row Number	5.14	4.77	Y	110.41	82.4223	138.398	Lu et al., 2011
Lu2011	qkrn4d	ch4	Kernel Row Number	3.53	3.57	Y	132.21	94.8147	169.605	Lu et al., 2011
Lu2011	qkrn7	ch7	Kernel Row Number	22.2	17.86	Y	72.51	65.0351	79.9849	Lu et al., 2011
Lu2011	qkrn9a	ch9	Kernel Row Number	4.21	3	Y	52.11	7.60958	96.6104	Lu et al., 2011
Lu2011	qkrn9b	ch9	Kernel Row Number	8.66	7.25	Y	108.31	89.896	126.724	Lu et al., 2011
Peng2011_1	qgypp1	ch1	Grain Yield	3	2.19	Y	256	238.5	273.5	Peng et al., 2011
Peng2011_1	qkl1-1	ch1	Kernel Length	5	8.5	Y	228.75	222.2	235.3	Peng et al., 2011
Peng2011_1	qkl1-2	ch1	Kernel Length	6	7.2	Y	256	238.5	273.5	Peng et al., 2011
Peng2011_1	qkwi1	ch1	Kernel Width	4	9.52	Y	225.9	220.6	231.2	Peng et al., 2011
Peng2011_1	qgypp10	ch10	Grain Yield	4	5.32	Y	94.95	91.3	98.6	Peng et al., 2011
Peng2011_1	qkl10	ch10	Kernel Length	9	18.7	Y	227.1	218.6	235.6	Peng et al., 2011
Peng2011_1	qkn10	ch10	Kernel Number	9	4.6	Y	94.95	91.3	98.6	Peng et al., 2011
Peng2011_1	qkt10-1	ch10	Kernel Thickness	4.5	8	Y	111.45	98.6	124.3	Peng et al., 2011
Peng2011_1	qkt10-2	ch10	Kernel Thickness	6.1	17.1	Y	94.95	91.3	98.6	Peng et al., 2011
Peng2011_1	qkv10	ch10	Kernel Volume	5	16.4	Y	209.65	200.7	218.6	Peng et al., 2011
Peng2011_1	qkv10-1	ch10	Kernel Volume	5	6.89	Y	95.35	86.1	104.6	Peng et al., 2011
Peng2011_1	qkw10-1	ch10	Kernel Weight	6	12.6	Y	94.95	91.3	98.6	Peng et al., 2011
Peng2011_1	qkw10-2	ch10	Kernel Weight	7	17.8	Y	209.65	200.7	218.6	Peng et al., 2011
Peng2011_1	qkwi10-1	ch10	Kernel Width	3	16.6	Y	209.65	200.7	218.6	Peng et al., 2011
Peng2011_1	qkwi10-2	ch10	Kernel Width	6	19.2	Y	180	159.3	200.7	Peng et al., 2011
Peng2011_1	qkt2-1	ch2	Kernel Thickness	2.8	13	Y	10.55	0	21.1	Peng et al., 2011
Peng2011_1	qkv2-1	ch2	Kernel Volume	9	7.8	Y	223.05	215.7	230.4	Peng et al., 2011
Peng2011_1	qkv2-2	ch2	Kernel Volume	3	9.1	Y	236.65	230.4	242.9	Peng et al., 2011
Peng2011_1	qkw2	ch2	Kernel Weight	3	9.5	Y	223.05	215.7	230.4	Peng et al., 2011
Peng2011_1	qkw2-1	ch2	Kernel Weight	3	10	Y	236.65	230.4	242.9	Peng et al., 2011
Peng2011_1	qkt3-1	ch3	Kernel Thickness	3.9	11.2	Y	20.9	9.7	32.1	Peng et al., 2011
Peng2011_1	qkwi3-1	ch3	Kernel Width	9	8.3	Y	305.05	291	319.1	Peng et al., 2011
Peng2011_1	qkwi3-2	ch3	Kernel Width	3	10.1	Y	260.05	252.2	267.9	Peng et al., 2011
Peng2011_1	qkl4	ch4	Kernel Length	7	9.1	Y	106.7	99.3	114.1	Peng et al., 2011
Peng2011_1	qkv4-1	ch4	Kernel Volume	3	8	Y	106.7	99.3	114.1	Peng et al., 2011
Peng2011_1	qkv4-2	ch4	Kernel Volume	4	11.7	Y	123.55	114.1	133	Peng et al., 2011
Peng2011_1	qkw4	ch4	Kernel Weight	4	12.7	Y	106.7	99.3	114.1	Peng et al., 2011
Peng2011_1	qkw4-1	ch4	Kernel Weight	4	9.8	Y	123.55	114.1	133	Peng et al., 2011
Peng2011_1	qgypp6	ch6	Grain Yield	4	6.87	Y	43.3	34.7	51.9	Peng et al., 2011
Peng2011_1	qkn6	ch6	Kernel Number	4	8	Y	43.3	34.7	51.9	Peng et al., 2011
Peng2011_1	qgypp7	ch7	Grain Yield	5	2.8	Y	28.65	19.8	37.5	Peng et al., 2011
Peng2011_1	qkn7	ch7	Kernel Number	8	2.6	Y	28.65	19.8	37.5	Peng et al., 2011
Peng2011_1	qkw8	ch8	Kernel Weight	5	14.2	Y	66.45	58.7	74.2	Peng et al., 2011
Peng2011_1	qgypp9	ch9	Grain Yield	6	3.23	Y	25.5	13.6	37.4	Peng et al., 2011
Peng2011_1	qkv9	ch9	Kernel Volume	4	11	Y	12.2	10.8	13.6	Peng et al., 2011
Peng2011_2	yqgypp1-1	ch1	Grain Yield	6	4.1	Y	115.5	108	123	Peng et al., 2011
Peng2011_2	yqgypp1-2	ch1	Grain Yield	7	2.8	Y	476.7	467.8	485.6	Peng et al., 2011
Peng2011_2	yqkthi1	ch1	Kernel Thickness	3	6.3	Y	423.35	414.8	431.9	Peng et al., 2011
Peng2011_2	yqkvol1	ch1	Kernel Volume	3	3.9	Y	410.3	405.8	414.8	Peng et al., 2011
Peng2011_2	yqkwei1	ch1	Kernel Weight	6	3.2	Y	423.35	414.8	431.9	Peng et al., 2011
Peng2011_2	yqkthi10	ch10	Kernel Thickness	4.1697	4.3	Y	193.2	188.3	198.1	Peng et al., 2011
Peng2011_2	yqkvol2	ch2	Kernel Volume	6	4	Y	199.4	196.5	202.3	Peng et al., 2011
Peng2011_2	yqkthi3	ch3	Kernel Thickness	4.46667	1.4	Y	217.6	203.2	232	Peng et al., 2011
Peng2011_2	yqkvol3	ch3	Kernel Volume	7	6.2	Y	188.3	178.7	197.9	Peng et al., 2011
Peng2011_2	yqgypp4	ch4	Grain Yield	9	2.8	Y	196.65	186	207.3	Peng et al., 2011
Peng2011_2	yqklen4	ch4	Kernel Length	6	10.8	Y	196.65	186	207.3	Peng et al., 2011
Peng2011_2	yqkvol4	ch4	Kernel Volume	9	6.9	Y	182.65	179.3	186	Peng et al., 2011
Peng2011_2	yqkwei4	ch4	Kernel Weight	7	5	Y	175.6	171.9	179.3	Peng et al., 2011
Peng2011_2	yqklen5	ch5	Kernel Length	6	3.3	Y	11.3	8.6	14	Peng et al., 2011
Peng2011_2	yqknpp5	ch5	Kernel Number	6	4.4	Y	139.75	118.2	161.3	Peng et al., 2011
Peng2011_2	yqkwei7	ch7	Kernel Weight	9	5.4	Y	14.35	8	20.7	Peng et al., 2011
Peng2011_2	yqkwid7	ch7	Kernel Width	3	9	Y	14.35	8	20.7	Peng et al., 2011
Peng2011_2	yqklen5	ch8	Kernel Length	7	6.4	Y	151.3	146.6	156	Peng et al., 2011
Peng2011_2	yqgypp9	ch9	Grain Yield	5	3.6	Y	148.2	140.8	155.6	Peng et al., 2011
Peng2011_2	yqklen9	ch9	Kernel Length	9	7.7	Y	57.75	43.9	71.6	Peng et al., 2011
Peng2011_2	yqkvol9	ch9	Kernel Volume	5	6.9	Y	84.4	71.6	97.2	Peng et al., 2011
Peng2011_2	yqkwei9	ch9	Kernel Weight	3	4.4	Y	84.4	71.6	97.2	Peng et al., 2011
Rainer Messmer2009	rgy4	ch1	Grain Yield	10	15.6	Y	401.2	396.773	405.627	Messmer et al., 2009
Rainer Messmer2009	rkn3	ch1	Kernel Number	2.5	5	Y	1046.1	1032.29	1059.91	Messmer et al., 2009
Rainer Messmer2009	rkn6	ch1	Kernel Number	11.4	17.9	Y	401.2	397.341	405.059	Messmer et al., 2009
Rainer Messmer2009	rkw4	ch1	Kernel Weight	4.4	4.7	Y	362.8	348.105	377.495	Messmer et al., 2009
Rainer Messmer2009	rkw5	ch1	Kernel Weight	4.8	7.2	Y	470.7	461.107	480.293	Messmer et al., 2009
Rainer Messmer2009	rkw6	ch1	Kernel Weight	3.4	2.5	Y	743.89	716.263	771.517	Messmer et al., 2009
Rainer Messmer2009	rkw8	ch10	Kernel Weight	3.8	2.4	Y	472.06	443.282	500.838	Messmer et al., 2009
Rainer Messmer2009	rkn4	ch2	Kernel Number	3.8	8.3	Y	107.5	99.1786	115.821	Messmer et al., 2009
Rainer Messmer2009	rkw2	ch4	Kernel Weight	3.5	2.6	Y	614	587.435	640.565	Messmer et al., 2009
Rainer Messmer2009	rgy1	ch5	Grain Yield	2.9	8.2	Y	101.9	93.4771	110.323	Messmer et al., 2009
Rainer Messmer2009	rgy2	ch5	Grain Yield	3.8	5.7	Y	587.32	575.203	599.437	Messmer et al., 2009
Rainer Messmer2009	rgy5	ch5	Grain Yield	3.3	5.7	Y	277.28	265.163	289.397	Messmer et al., 2009
Rainer Messmer2009	rkn1	ch5	Kernel Number	3.1	7.8	Y	101.9	93.0452	110.755	Messmer et al., 2009
Rainer Messmer2009	rkn2	ch5	Kernel Number	4.7	7.2	Y	587.32	577.727	596.913	Messmer et al., 2009
Rainer Messmer2009	rkw1	ch7	Kernel Weight	4.9	8	Y	223.7	215.067	232.333	Messmer et al., 2009
Rainer Messmer2009	rgy3	ch8	Grain Yield	6.1	10.2	Y	461.52	454.749	468.291	Messmer et al., 2009
Rainer Messmer2009	rkn5	ch8	Kernel Number	4.9	7.6	Y	461.52	452.432	470.608	Messmer et al., 2009
Rainer Messmer2009	rkn7	ch9	Kernel Number	3.2	4.4	Y	208.22	192.523	223.917	Messmer et al., 2009
Tang2010	gy1a	ch1	Grain Yield	3.2	1.69	Y	74	64.5	83.5	Tang et al., 2010
Tang2010	gy1b	ch1	Grain Yield	3.87	3.3	Y	367	355.6	378.4	Tang et al., 2010
Tang2010	kw1	ch1	Kernel Weight	5.16	1.83	Y	253	242.7	263.3	Tang et al., 2010
Tang2010	el2	ch2	Ear Length	3.2	0.87	Y	0	0	8.2	Tang et al., 2010
Tang2010	el3	ch3	Ear Length	3.52	0.61	Y	52	35.9	68.1	Tang et al., 2010
Tang2010	rn3	ch3	Kernel Row Number	3.72	1.78	Y	142	136.4	147.6	Tang et al., 2010
Tang2010	el4	ch4	Ear Length	3.67	1.28	Y	12	0	24.5	Tang et al., 2010
Tang2010	el5	ch5	Ear Length	4.34	1.98	Y	252	235.1	268.9	Tang et al., 2010
Tang2010	el6	ch6	Ear Length	3.24	1.83	Y	65	61.7	68.3	Tang et al., 2010
Tang2010	el7	ch7	Ear Length	5.27	0.82	Y	154	150.7	157.3	Tang et al., 2010
Tang2010	kw7	ch7	Kernel Weight	3.78	1.72	Y	175	164.6	185.4	Tang et al., 2010
Tang2010	gy8	ch8	Grain Yield	3	1	Y	38	34.5	41.5	Tang et al., 2010
Tang2010	el9	ch9	Ear Length	4.53	1.63	Y	31	10.1	51.9	Tang et al., 2010
Wassom2008	Wgy3-1	ch3	Grain Yield	5.5	15.2	Y	51.5	43	60	Wassom et al., 2008
Wassom2008	wgy5-1	ch5	Grain Yield	3.5	13.1	Y	158	147	169	Wassom et al., 2008
Wassom2008	wgy8-1	ch8	Grain Yield	3.8	9.8	Y	95.5	91	100	Wassom et al., 2008
Wei2016	wqed1a	ch1	Ear Diameter	4	12.1	Y	134.89	79.25	190.53	Wei et al., 2016
Wei2016	wqed1b	ch1	Ear Diameter	4.2	10.9	Y	340.735	283.27	398.2	Wei et al., 2016
Wei2016	Wqel1a	ch1	Ear Length	3.3	8.4	Y	198.85	138.4	259.3	Wei et al., 2016
Wei2016	Wqel1b	ch1	Ear Length	3.5	12.5	Y	782.35	722.4	842.3	Wei et al., 2016
Wei2016	wqgy1	ch1	Grain Yield	4	11.2	Y	43.15	0	86.3	Wei et al., 2016
Wei2016	wqkn1	ch1	Kernel Number	3.4	7.5	Y	198.85	138.4	259.3	Wei et al., 2016
Wei2016	wqrn1	ch1	Kernel Row Number	4	8.5	Y	340.735	283.27	398.2	Wei et al., 2016
Wei2016	Wqkw1a	ch1	Kernel Weight	3.1	6.5	Y	279.6	272	287.2	Wei et al., 2016
Wei2016	Wqkw1b	ch1	Kernel Weight	3.1	5.5	Y	343.6	289	398.2	Wei et al., 2016
Wei2016	wqed10	ch10	Ear Diameter	6.2	22.9	Y	250.1	228	272.2	Wei et al., 2016
Wei2016	wqgy10	ch10	Grain Yield	3.9	9.5	Y	396.4	380.5	412.3	Wei et al., 2016
Wei2016	wqrn10	ch10	Kernel Row Number	3.2	5.6	Y	250.1	228	272.2	Wei et al., 2016
Wei2016	Wqel2	ch2	Ear Length	3.9	10.4	Y	349.845	323.3	376.39	Wei et al., 2016
Wei2016	wqgy2	ch2	Grain Yield	4.6	12.1	Y	349.845	323.3	376.39	Wei et al., 2016
Wei2016	wqkn2	ch2	Kernel Number	4.8	7.3	Y	349.845	323.3	376.39	Wei et al., 2016
Wei2016	Wqkw2	ch2	Kernel Weight	3	5.2	Y	349.845	323.3	376.39	Wei et al., 2016
Wei2016	wqed3	ch3	Ear Diameter	3.2	6	Y	798.34	789.78	806.9	Wei et al., 2016
Wei2016	Wqel3	ch3	Ear Length	3	6.1	Y	75.87	48.44	103.3	Wei et al., 2016
Wei2016	wqgy3a	ch3	Grain Yield	3	7.2	Y	668.41	608.17	728.65	Wei et al., 2016
Wei2016	wqgy3b	ch3	Grain Yield	3.2	9.6	Y	798.34	789.78	806.9	Wei et al., 2016
Wei2016	wqrn3	ch3	Kernel Row Number	3.1	12	Y	798.34	789.78	806.9	Wei et al., 2016
Wei2016	Wqkw3a	ch3	Kernel Weight	3	4.5	Y	441.24	344.28	538.2	Wei et al., 2016
Wei2016	Wqkw3b	ch3	Kernel Weight	3.1	7.2	Y	668.41	608.17	728.65	Wei et al., 2016
Wei2016	Wqkw3c	ch3	Kernel Weight	3.1	5.7	Y	75.15	34.2	116.1	Wei et al., 2016
Wei2016	Wqel4	ch4	Ear Length	3.5	6.4	Y	471.845	462.5	481.19	Wei et al., 2016
Wei2016	wqgy4a	ch4	Grain Yield	3.9	6.7	Y	149.75	81	218.5	Wei et al., 2016
Wei2016	wqgy4b	ch4	Grain Yield	2.8	6.3	Y	471.845	462.5	481.19	Wei et al., 2016
Wei2016	wqgy4c	ch4	Grain Yield	3.4	5.7	Y	712.8	687.8	737.8	Wei et al., 2016
Wei2016	wqkn4	ch4	Kernel Number	3	5.7	Y	471.845	462.5	481.19	Wei et al., 2016
Wei2016	Wqkw4	ch4	Kernel Weight	4.5	6.9	Y	734.7	731.6	737.8	Wei et al., 2016
Wei2016	Wqel5	ch5	Ear Length	4	10.5	Y	325.2	156.9	493.5	Wei et al., 2016
Wei2016	wqgy5	ch5	Grain Yield	3.3	6.9	Y	39.61	0	79.22	Wei et al., 2016
Wei2016	wqrn5	ch5	Kernel Row Number	3.8	5.1	Y	325.2	156.9	493.5	Wei et al., 2016
Wei2016	wqgy6	ch6	Grain Yield	4.1	10.9	Y	340.1	344.75	335.45	Wei et al., 2016
Wei2016	wqkn6	ch6	Kernel Number	3.04	6.9	Y	268.7	211.5	325.9	Wei et al., 2016
Wei2016	Wqkw6	ch6	Kernel Weight	4.3	7.9	Y	290.1	244.75	335.45	Wei et al., 2016
Wei2016	wqrn7	ch7	Kernel Row Number	3.1	5.7	Y	459.63	320.91	598.35	Wei et al., 2016
Wei2016	wqgy8	ch8	Grain Yield	4.9	18.2	Y	330.45	345.7	315.2	Wei et al., 2016
Wei2016	wqgy9	ch9	Grain Yield	4	7.3	Y	31.35	0	62.7	Wei et al., 2016
Wei2016	wqkn9	ch9	Kernel Number	3.1	4.2	Y	31.35	0	62.7	Wei et al., 2016
Wei2016	Wqkw9	ch9	Kernel Weight	3	10.6	Y	467.905	415.05	520.76	Wei et al., 2016
Xiao2005	Xcwe1-1	ch1	Cob Weight	5.64	9.09	Y	90.51	65.593	115.427	Xiao et al., 2005
Xiao2005	Xew1-1	ch1	Ear Weight	2.96	5.49	Y	27.11	0	68.3661	Xiao et al., 2005
Xiao2005	Xgy1	ch1	Grain Yield	4.02	7.42	Y	27.11	0	57.635	Xiao et al., 2005
Xiao2005	Xkn1-1	ch1	Kernel Number	3.04	5.21	Y	9.51	0	52.9833	Xiao et al., 2005
Xiao2005	Xkn1-2	ch1	Kernel Number	2.78	5.12	Y	190.81	146.573	235.047	Xiao et al., 2005
Xiao2005	Xkn1-3	ch1	Kernel Number	2.99	5.62	Y	11.51	0	51.8117	Xiao et al., 2005
Xiao2005	Xkw1-1	ch1	Kernel Weight	2.51	5.85	Y	73.21	34.4928	111.927	Xiao et al., 2005
Xiao2005	Xkw1-2	ch1	Kernel Weight	2.76	4.42	Y	90.51	39.2666	141.753	Xiao et al., 2005
Xiao2005	Xkwe1-1	ch1	Kernel Weight	3.05	5.65	Y	27.81	0	67.8977	Xiao et al., 2005
Xiao2005	Xew2-1	ch2	Ear Weight	2.93	6.1	Y	12.21	0	49.3404	Xiao et al., 2005
Xiao2005	Xkw2-1	ch2	Kernel Weight	3.78	6.39	Y	4.01	0	39.4553	Xiao et al., 2005
Xiao2005	Xkw2-2	ch2	Kernel Weight	4.2	6.74	Y	20.21	0	53.8147	Xiao et al., 2005
Xiao2005	Xcwe3-1	ch3	Cob Weight	2.66	5.73	Y	160.51	120.982	200.038	Xiao et al., 2005
Xiao2005	Xkn3-1	ch3	Kernel Number	3	5.53	Y	29.01	0	69.9676	Xiao et al., 2005
Xiao2005	Xkw3-1	ch3	Kernel Weight	3.31	5.64	Y	166.51	126.351	206.669	Xiao et al., 2005
Xiao2005	Xkw3-2	ch3	Kernel Weight	3.22	6.15	Y	22.01	0	58.8386	Xiao et al., 2005
Xiao2005	Xcwe5-1	ch5	Cob Weight	4.19	6.86	Y	84.81	51.7931	117.827	Xiao et al., 2005
Xiao2005	Xcwe7-1	ch7	Cob Weight	2.6	4.08	Y	81.21	25.6963	136.724	Xiao et al., 2005
Xiao2005	Xkw8-1	ch8	Kernel Weight	2.46	6.01	Y	38.11	0.423523	75.7965	Xiao et al., 2005
Xiao2005	Xkw8-2	ch8	Kernel Weight	4.19	6.53	Y	129.61	94.9246	164.295	Xiao et al., 2005
Xiao2005	Xkwe8-1	ch8	Kernel Weight	2.87	5.2	Y	64.21	20.6531	107.767	Xiao et al., 2005
Xiao2005	Xcwe9-1	ch9	Cob Weight	4.91	7.85	Y	82.11	53.257	110.963	Xiao et al., 2005
Xiao2005	Xcwe9-2	ch9	Cob Weight	2.7	4.21	Y	121.21	67.4105	175.009	Xiao et al., 2005
Xiao2005	Xcew9-1	ch9	Ear Weight	3.45	9.58	Y	92.91	69.2674	116.553	Xiao et al., 2005
Xiao2005	Xcw9-2	ch9	Ear Weight	2.53	5.24	Y	125.21	81.9856	168.434	Xiao et al., 2005
Xiao2005	Xgy9-1	ch9	Grain Yield	4.92	13.69	Y	94.91	78.3654	111.455	Xiao et al., 2005
Xiao2005	Xgy9-2	ch9	Grain Yield	3.97	13.82	Y	102.91	86.521	119.299	Xiao et al., 2005
Xiao2005	Xkn9-1	ch9	Kernel Number	4.92	8.31	Y	86.91	59.6542	114.166	Xiao et al., 2005
Xiao2005	Xkwe9-1	ch9	Kernel Weight	3.74	6.82	Y	86.91	53.6995	120.121	Xiao et al., 2005
Yan2006	gy1	ch1	Grain Yield	5.7	9.2	Y	190	168.343	211.657	Yan et al., 2006
Yan2006	kpr1	ch1	Kernel Number	4.8	12.9	Y	198	182.554	213.446	Yan et al., 2006
Yan2006	kw1a	ch1	Kernel Weight	3.4	9.6	Y	150	129.245	170.755	Yan et al., 2006
Yan2006	kw1b	ch1	Kernel Weight	5.7	5.9	Y	212	178.229	245.771	Yan et al., 2006
Yan2006	gy10	ch10	Grain Yield	1.9	7	Y	122	93.536	150.464	Yan et al., 2006
Yan2006	kpr2a	ch2	Kernel Number	2.4	3.4	Y	78	19.3976	136.602	Yan et al., 2006
Yan2006	kpr2b	ch2	Kernel Number	2	3	Y	149	82.584	215.416	Yan et al., 2006
Yan2006	kw3	ch3	Kernel Weight	3.1	4.4	Y	2	-43.2837	47.2837	Yan et al., 2006
Yan2006	kw4	ch4	Kernel Weight	3.5	4.4	Y	260	214.716	305.284	Yan et al., 2006
Yan2006	gy5	ch5	Grain Yield	3.6	5	Y	152	112.15	191.85	Yan et al., 2006
Yan2006	gy6	ch6	Grain Yield	3.3	5.1	Y	235	195.932	274.068	Yan et al., 2006
Yan2006	kpr6	ch6	Kernel Number	3.9	5.7	Y	84	49.0442	118.956	Yan et al., 2006
Yan2006	gy7	ch7	Grain Yield	9.5	8.8	Y	132	109.358	154.642	Yan et al., 2006
Yan2006	kw7a	ch7	Kernel Weight	3.3	7.2	Y	86	58.3266	113.673	Yan et al., 2006
Yan2006	kw7b	ch7	Kernel Weight	2.1	12.6	Y	166	150.187	181.813	Yan et al., 2006
Yan2006	kpr8	ch8	Kernel Number	6	7.9	Y	64	38.7787	89.2213	Yan et al., 2006
Yan2006	gy9	ch9	Grain Yield	4.6	5.3	Y	98	60.406	135.594	Yan et al., 2006
Yan2006	kpr9	ch9	Kernel Number	3.6	4.5	Y	98	53.7226	142.277	Yan et al., 2006
Yang2012_1	qED1-1-1	ch1	Ear Diameter	3.11	4.64	Y	112.8	100.343	125.257	Yang et al., 2012
Yang2012_1	qcEL1-1-1	ch1	Ear Length	2.79	4.87	Y	239.4	227.531	251.269	Yang et al., 2012
Yang2012_1	qcRPE1-1-1	ch1	Kernel Row Number	3.51	4.91	Y	340.7	328.928	352.472	Yang et al., 2012
Yang2012_1	qc100GW1-1-1	ch1	Kernel Weight	3.85	6.41	Y	145.2	136.183	154.217	Yang et al., 2012
Yang2012_1	qcEL1-10-1	ch10	Ear Length	4.58	7.41	Y	76.1	68.2995	83.9005	Yang et al., 2012
Yang2012_1	qcRPE1-10-1	ch10	Kernel Row Number	4.91	12.89	Y	132	127.516	136.484	Yang et al., 2012
Yang2012_1	qED1-3-1	ch3	Ear Diameter	4.56	7.85	Y	57.7	50.3368	65.0632	Yang et al., 2012
Yang2012_1	qED1-3-2	ch3	Ear Diameter	2.85	4.45	Y	170	157.011	182.989	Yang et al., 2012
Yang2012_1	qED1-3-3	ch3	Ear Diameter	3.24	5.69	Y	283.9	273.742	294.058	Yang et al., 2012
Yang2012_1	qcEWP1-3-1	ch3	Ear Weight	4.47	7.04	Y	179.6	171.39	187.81	Yang et al., 2012
Yang2012_1	qcGWP1-3-1	ch3	Grain Yield	4.29	7.04	Y	179.6	171.39	187.81	Yang et al., 2012
Yang2012_1	qcRPE1-3-1	ch3	Kernel Row Number	7.63	14.41	Y	285.9	281.889	289.911	Yang et al., 2012
Yang2012_1	qc100GW1-3-1	ch3	Kernel Weight	5.89	6.99	Y	179.6	171.331	187.869	Yang et al., 2012
Yang2012_1	qED1-4-1	ch4	Ear Diameter	2.98	5.18	Y	73.7	62.5414	84.8586	Yang et al., 2012
Yang2012_1	qcRPE1-4-1	ch4	Kernel Row Number	3.59	5.42	Y	73.7	63.0355	84.3645	Yang et al., 2012
Yang2012_1	qcRPE1-4-2	ch4	Kernel Row Number	3.43	6.21	Y	135.9	126.592	145.208	Yang et al., 2012
Yang2012_1	qED1-5-1	ch5	Ear Diameter	3.68	15.61	Y	131.1	127.397	134.803	Yang et al., 2012
Yang2012_1	qcEWP1-5-1	ch5	Ear Weight	3.44	10.81	Y	38.2	32.853	43.547	Yang et al., 2012
Yang2012_1	qcGPR1-5-1	ch5	Kernel Number	2.78	3.46	Y	86.4	69.6944	103.106	Yang et al., 2012
Yang2012_1	qcRPE1-5-1	ch5	Kernel Row Number	2.84	6.33	Y	121.3	112.169	130.431	Yang et al., 2012
Yang2012_1	qcRPE1-5-2	ch5	Kernel Row Number	2.65	4.53	Y	121.3	108.54	134.06	Yang et al., 2012
Yang2012_1	qc100GW1-5-1	ch5	Kernel Weight	3.65	5.71	Y	47	36.8772	57.1228	Yang et al., 2012
Yang2012_1	qcEL1-7-1	ch7	Ear Length	10.92	18.14	Y	101.8	98.6136	104.986	Yang et al., 2012
Yang2012_1	qcGPR1-7-1	ch7	Kernel Number	3.89	6.61	Y	95.8	87.0555	104.545	Yang et al., 2012
Yang2012_1	qkr1-7-1	ch7	Kernel Ratio	7.06	11.46	Y	106.2	101.156	111.244	Yang et al., 2012
Yang2012_1	qcEL1-8-1	ch8	Ear Length	4.82	8.97	Y	186.4	179.956	192.844	Yang et al., 2012
Yang2012_1	qcEWP1-8-1	ch8	Ear Weight	3.23	4.58	Y	118.5	105.88	131.12	Yang et al., 2012
Yang2012_1	qcGWP1-8-1	ch8	Grain Yield	2.96	4.62	Y	118.5	105.989	131.011	Yang et al., 2012
Yang2012_1	qcGPR1-8-1	ch8	Kernel Number	3.2	4.38	Y	118.5	105.303	131.697	Yang et al., 2012
Yang2012_1	qkr1-8-1	ch8	Kernel Ratio	2.64	3.76	Y	116.3	100.927	131.673	Yang et al., 2012
Yang2012_1	qcRPE1-8-1	ch8	Kernel Row Number	4.85	8.18	Y	114.3	107.234	121.366	Yang et al., 2012
Yang2012_1	qcEWP1-9-1	ch9	Ear Weight	4.17	6.22	Y	72.8	63.5072	82.0928	Yang et al., 2012
Yang2012_1	qcGWP1-9-1	ch9	Grain Yield	5.13	8.13	Y	72.8	65.6904	79.9096	Yang et al., 2012
Yang2012_1	qcGWP1-9-2	ch9	Grain Yield	2.83	9.17	Y	121.4	115.097	127.703	Yang et al., 2012
Yang2012_1	qkr1-9-1	ch9	Kernel Ratio	3.04	4.85	Y	72.8	60.8822	84.7178	Yang et al., 2012
Yang2012_1	qcRPE1-9-1	ch9	Kernel Row Number	4.36	7.84	Y	66.8	59.4274	74.1726	Yang et al., 2012
Yang2012_1	qc100GW1-9-1	ch9	Kernel Weight	3.53	6.28	Y	93.5	84.296	102.704	Yang et al., 2012
Yang2012_2	qc100GW2-1-1	ch1	Kernel Weight	5.37	8.91	Y	82.8	75.8441	89.7559	Yang et al., 2012
Yang2012_2	qel2-10-1	ch10	Ear Length	4.77	8.27	Y	85.8	78.3058	93.2942	Yang et al., 2012
Yang2012_2	qcEWP2-10-1	ch10	Ear Weight	2.68	5.69	Y	122.1	111.208	132.992	Yang et al., 2012
Yang2012_2	qcGWP2-10-1	ch10	Grain Yield	2.59	6.42	Y	122.1	112.446	131.754	Yang et al., 2012
Yang2012_2	qrpe2-10-1	ch10	Kernel Row Number	2.64	7.18	Y	128.1	119.468	136.732	Yang et al., 2012
Yang2012_2	qed2-1-1	ch2	Ear Diameter	2.51	3.67	Y	126.7	109.812	143.588	Yang et al., 2012
Yang2012_2	qcEWP2-2-1	ch2	Ear Weight	2.76	4.55	Y	9.8	0	23.4214	Yang et al., 2012
Yang2012_2	qel2-3-1	ch3	Ear Length	2.93	5.36	Y	295.5	283.937	307.063	Yang et al., 2012
Yang2012_2	qcEWP2-3-1	ch3	Ear Weight	2.56	4.26	Y	70.9	56.3514	85.4486	Yang et al., 2012
Yang2012_2	qcEWP2-3-2	ch3	Ear Weight	2.73	4.21	Y	105.5	90.7786	120.221	Yang et al., 2012
Yang2012_2	qcGWP2-3-1	ch3	Grain Yield	2.51	4.39	Y	72.9	58.7822	87.0178	Yang et al., 2012
Yang2012_2	qcGWP2-3-2	ch3	Grain Yield	2.81	5.12	Y	162.3	150.195	174.405	Yang et al., 2012
Yang2012_2	qc100GW2-3-1	ch3	Kernel Weight	4.48	7.05	Y	78.4	69.6089	87.1911	Yang et al., 2012
Yang2012_2	qc100GW2-3-2	ch3	Kernel Weight	3.49	5.14	Y	72.9	60.8422	84.9578	Yang et al., 2012
Yang2012_2	qrpe2-4-1	ch4	Kernel Row Number	3.81	7.01	Y	30.9	22.0587	39.7413	Yang et al., 2012
Yang2012_2	qrpe2-5-1	ch5	Kernel Row Number	4.13	10.99	Y	104.5	98.8606	110.139	Yang et al., 2012
Yang2012_2	qcEWP2-6-1	ch6	Ear Weight	2.79	4.32	Y	48.7	34.3534	63.0466	Yang et al., 2012
Yang2012_2	qcGWP2-6-1	ch6	Grain Yield	2.61	4.56	Y	48.7	35.1085	62.2915	Yang et al., 2012
Yang2012_2	qcGWP2-6-2	ch6	Grain Yield	2.96	5.31	Y	38.2	26.5282	49.8718	Yang et al., 2012
Yang2012_2	qc100GW2-6-1	ch6	Kernel Weight	2.64	3.42	Y	84.6	66.478	102.722	Yang et al., 2012
Yang2012_2	qc100GW2-6-2	ch6	Kernel Weight	5.57	11.71	Y	186.9	181.607	192.193	Yang et al., 2012
Yang2012_2	qc100GW2-6-3	ch6	Kernel Weight	5.44	9.59	Y	205.2	198.737	211.663	Yang et al., 2012
Yang2012_2	qel2-7-1	ch7	Ear Length	5.19	9.03	Y	183.1	176.237	189.963	Yang et al., 2012
Yang2012_2	qgpr2-7-1	ch7	Kernel Number	2.57	4.76	Y	183.1	170.08	196.12	Yang et al., 2012
Yang2012_2	qc100GW2-7-1	ch7	Kernel Weight	2.84	3.66	Y	93	76.0663	109.934	Yang et al., 2012
Yang2012_2	qc100GW2-7-2	ch7	Kernel Weight	3.08	3.83	Y	183.1	166.918	199.282	Yang et al., 2012
Yang2012_2	qKR2-8-1	ch8	Kernel Ratio	2.67	4.87	Y	133.3	120.574	146.026	Yang et al., 2012
Yang2012_2	qcEWP2-9-1	ch9	Ear Weight	2.57	5.79	Y	49.1	38.3958	59.8042	Yang et al., 2012
Yang2012_2	qc100GW2-9-1	ch9	Kernel Weight	2.68	4.98	Y	186.8	174.355	199.245	Yang et al., 2012
Yang2016	qkl1-1	ch1	Kernel Length	3.4	8.83	Y	49.7	42.4036	56.9964	Yang et al., 2016
Yang2016	qgy10-1	ch10	Grain Yield	3.4	3.43	Y	12	0	30.7833	Yang et al., 2016
Yang2016	qkl10-1	ch10	Kernel Length	3.4	5.07	Y	25.4	12.6925	38.1075	Yang et al., 2016
Yang2016	qgy2-1	ch2	Grain Yield	3.1	7.17	Y	156.4	147.414	165.386	Yang et al., 2016
Yang2016	qkl2-1	ch2	Kernel Length	3.2	6.6	Y	90.9	81.1384	100.662	Yang et al., 2016
Yang2016	qkl2-2	ch2	Kernel Length	3.3	3	Y	158.4	136.924	179.876	Yang et al., 2016
Yang2016	qhkw2-1	ch2	Kernel Weight	4.1	5.5	Y	53.7	41.986	65.414	Yang et al., 2016
Yang2016	qhkw2-2	ch2	Kernel Weight	4.2	4.33	Y	158.4	143.521	173.279	Yang et al., 2016
Yang2016	qkw2-1	ch2	Kernel Width	3.5	5.81	Y	34.4	23.311	45.489	Yang et al., 2016
Yang2016	qhkw4-1	ch4	Kernel Weight	4.6	3.38	Y	19	0	38.0612	Yang et al., 2016
Yang2016	qkw5-1	ch5	Kernel Width	3.6	4.1	Y	55.9	40.1861	71.6139	Yang et al., 2016
Yang2016	qgy8-1	ch8	Grain Yield	3.5	4.42	Y	6	0	20.5762	Yang et al., 2016
Yang2016	qhkw9-1	ch9	Kernel Weight	4.7	3.91	Y	61.3	44.8225	77.7775	Yang et al., 2016
YLLi2009_1	qED1-1-1	ch1	Ear Diameter	7.4	11	Y	86.7	69.7941	103.606	Li et al., 2009
YLLi2009_1	q100GW1-1-1	ch1	Kernel Weight	5.6	10.1	Y	95	76.5876	113.412	Li et al., 2009
YLLi2009_1	q100GW1-1-2	ch1	Kernel Weight	3.2	7.5	Y	188.7	163.905	213.495	Li et al., 2009
YLLi2009_1	qEL1-10-1	ch10	Ear Length	3.7	7.1	Y	135.4	109.208	161.592	Li et al., 2009
YLLi2009_1	qEL1-10-2	ch10	Ear Length	3.2	5.8	Y	154.5	122.437	186.563	Li et al., 2009
YLLi2009_1	qED1-3-1	ch3	Ear Diameter	4.6	6.8	Y	43.2	15.8522	70.5478	Li et al., 2009
YLLi2009_1	qEL1-3-1	ch3	Ear Length	3	5.8	Y	119.4	87.3371	151.463	Li et al., 2009
YLLi2009_1	q100GW1-3-1	ch3	Kernel Weight	3.5	6.5	Y	18	0	46.61	Li et al., 2009
YLLi2009_1	q100GW1-3-2	ch3	Kernel Weight	7.5	13.1	Y	92.2	78.0042	106.396	Li et al., 2009
YLLi2009_1	qED1-4-1	ch4	Ear Diameter	3.7	4.8	Y	82.5	43.7573	121.243	Li et al., 2009
YLLi2009_1	qGWP1-6-1	ch6	Grain Yield	4.8	9.8	Y	6	0	24.976	Li et al., 2009
YLLi2009_1	q100GW1-6-1	ch6	Kernel Weight	5.4	8.6	Y	32.5	10.8762	54.1238	Li et al., 2009
YLLi2009_1	qEL1-7-1	ch7	Ear Length	4.3	7.5	Y	110.6	85.8047	135.395	Li et al., 2009
YLLi2009_1	qGPR1-8-1	ch8	Kernel Number	4.6	11.9	Y	141.9	126.273	157.527	Li et al., 2009
YLLi2009_2	qED2-1-1	ch1	Ear Diameter	3.1	6.2	Y	128.1	98.1057	158.094	Li et al., 2009
YLLi2009_2	qEL2-1-1	ch1	Ear Length	3.3	6.4	Y	145.1	116.043	174.157	Li et al., 2009
YLLi2009_2	qGPR2-1-1	ch1	Kernel Number	4.9	11.8	Y	118.1	102.34	133.86	Li et al., 2009
YLLi2009_2	q100GW2-1-1	ch1	Kernel Weight	4.6	16.7	Y	122.1	110.964	133.236	Li et al., 2009
YLLi2009_2	qEL2-10-1	ch10	Ear Length	4.2	9	Y	32.2	11.5372	52.8628	Li et al., 2009
YLLi2009_2	qEL2-3-1	ch3	Ear Length	4.3	7.8	Y	300.4	276.558	324.242	Li et al., 2009
YLLi2009_2	qED2-5-1	ch5	Ear Diameter	4.5	10.7	Y	35.1	17.7201	52.4799	Li et al., 2009
YLLi2009_2	qGWP2-6-1	ch6	Grain Yield	2.6	7.7	Y	23.1	0	47.2513	Li et al., 2009
YLLi2009_2	qGWP2-6-2	ch6	Grain Yield	3	6.3	Y	44.8	15.2818	74.3182	Li et al., 2009
YLLi2009_2	qED2-7-2	ch7	Ear Diameter	2.7	6.9	Y	133.7	106.749	160.651	Li et al., 2009
YLLi2009_2	qEL2-7-1	ch7	Ear Length	2.6	5.3	Y	88.7	53.6123	123.788	Li et al., 2009
Zhang2013	qkw10a	ch10	Kernel Weight	4.72	14.94	Y	211.4	203.9	218.9	Zhang et al., 2013
Zhang2013	qKW10b	ch10	Kernel Weight	4.15	10.71	Y	174.55	172.8	176.3	Zhang et al., 2013
Zhang2013	qkw3a	ch3	Kernel Weight	3.96	12.07	Y	229.6	218	241.2	Zhang et al., 2013
Zhang2013	qKW5	ch5	Kernel Weight	4.91	17.34	Y	243.15	233.3	253	Zhang et al., 2013
Zhang2013	qkw7a	ch7	Kernel Weight	7.46	10.59	Y	86.05	84.55	87.55	Zhang et al., 2013
Zhang2013	qkw7b	ch7	Kernel Weight	3.92	17.99	Y	62.75	52.45	73.05	Zhang et al., 2013
Zhang2014	qkt1	ch1	Kernel Thickness	4.01	14.7	Y	106.15	92.7	119.6	Zhang et al., 2014
Zhang2014	qkl10	ch10	Kernel Length	4.11	9.9	Y	211.4	203.9	218.9	Zhang et al., 2014
Zhang2014	qkv10a	ch10	Kernel Volume	6.44	22.3	Y	192.6	181.3	203.9	Zhang et al., 2014
Zhang2014	qkv10c	ch10	Kernel Volume	5.81	17.5	Y	174.55	172.8	176.3	Zhang et al., 2014
Zhang2014	qkv10b	ch10	Kernel Volume	6.45	25.6	Y	211.4	203.9	218.9	Zhang et al., 2014
Zhang2014	qkw10a	ch10	Kernel Weight	4.72	14.9	Y	211.4	203.9	218.9	Zhang et al., 2014
Zhang2014	qkw10b	ch10	Kernel Weight	4.15	10.7	Y	174.55	172.8	176.3	Zhang et al., 2014
Zhang2014	qkt2b	ch2	Kernel Thickness	6.23	17.4	Y	17.75	9.3	26.2	Zhang et al., 2014
Zhang2014	qkt2a	ch2	Kernel Thickness	5.83	18.2	Y	4.65	0	9.3	Zhang et al., 2014
Zhang2014	qkt2c	ch2	Kernel Thickness	3.99	11.2	Y	84.3	75.3	93.3	Zhang et al., 2014
Zhang2014	qkwi2a	ch2	Kernel Width	4.71	11.6	Y	101.65	93.3	110	Zhang et al., 2014
Zhang2014	qkwi2b	ch2	Kernel Width	4.4	12.2	Y	17.75	9.3	26.2	Zhang et al., 2014
Zhang2014	qkl3	ch3	Kernel Length	4.06	11.2	Y	92.4	86.7	98.1	Zhang et al., 2014
Zhang2014	qkt3	ch3	Kernel Thickness	3.53	10.4	Y	78.75	70.8	86.7	Zhang et al., 2014
Zhang2014	qkw3a	ch3	Kernel Weight	3.96	12	Y	229.6	218	241.2	Zhang et al., 2014
Zhang2014	qkl5a	ch5	Kernel Length	5.9	14.1	Y	184.7	175	194.4	Zhang et al., 2014
Zhang2014	qkl5b	ch5	Kernel Length	4.17	6.7	Y	221	215	227	Zhang et al., 2014
Zhang2014	qkw5a	ch5	Kernel Weight	4.91	17.3	Y	243.15	233.3	253	Zhang et al., 2014
Zhang2014	qkt6a	ch6	Kernel Thickness	3.84	16.2	Y	191.75	189.4	194.1	Zhang et al., 2014
Zhang2014	qkt6b	ch6	Kernel Thickness	4.49	21.1	Y	57.1	46.3	67.9	Zhang et al., 2014
Zhang2014	qkt6c	ch6	Kernel Thickness	6.3	16.2	Y	45.15	44	46.3	Zhang et al., 2014
Zhang2014	qkv6	ch6	Kernel Volume	4.22	12	Y	45.15	44	46.3	Zhang et al., 2014
Zhang2014	qkwi6a	ch6	Kernel Width	6.71	17.4	Y	45.15	44	46.3	Zhang et al., 2014
Zhang2014	qkwi6b	ch6	Kernel Width	4.07	16.1	Y	57.1	46.3	67.9	Zhang et al., 2014
Zhang2014	qkwi6c	ch6	Kernel Width	3.52	12.4	Y	191.75	189.4	194.1	Zhang et al., 2014
Zhang2014	qkt7	ch7	Kernel Thickness	4.44	7.5	Y	98.55	87.55	109.55	Zhang et al., 2014
Zhang2014	qkv7a	ch7	Kernel Volume	4.72	17.5	Y	48.7	44.95	52.45	Zhang et al., 2014
Zhang2014	qkv7b	ch7	Kernel Volume	4.21	13.5	Y	33.75	28.65	38.85	Zhang et al., 2014
Zhang2014	qkv7c	ch7	Kernel Volume	3.96	15.2	Y	98.55	87.55	109.55	Zhang et al., 2014
Zhang2014	qkw7a	ch7	Kernel Weight	7.46	10.6	Y	86.05	84.55	87.55	Zhang et al., 2014
Zhang2014	qkw7b	ch7	Kernel Weight	3.92	18	Y	62.75	52.45	73.05	Zhang et al., 2014
Zhang2014	qkwi7	ch7	Kernel Width	5.58	9.3	Y	98.55	87.55	109.55	Zhang et al., 2014
Zhang2014	qkt8a	ch8	Kernel Thickness	4.09	6.1	Y	159.9	156.1	163.7	Zhang et al., 2014
Zhang2014	qkt8b	ch8	Kernel Thickness	5.39	14	Y	175.2	168.2	182.2	Zhang et al., 2014
Zhang2016	qkv1	ch1	Kernel Volume	3.9	9.34	Y	300.1	289.6	310.6	Zhang et al., 2016
Zhang2016	qkw1	ch1	Kernel Weight	4.41	6.44	Y	172.2	163.3	181.1	Zhang et al., 2016
Zhang2016	qkv10a	ch10	Kernel Volume	3.99	12.27	Y	192.6	181.3	203.9	Zhang et al., 2016
Zhang2016	qkv10b	ch10	Kernel Volume	3.8	11.61	Y	211.4	203.9	218.9	Zhang et al., 2016
Zhang2016	qkw10a	ch10	Kernel Weight	7.46	12.44	Y	174.55	172.8	176.3	Zhang et al., 2016
Zhang2016	qkw10b	ch10	Kernel Weight	6.39	26.84	Y	192.6	181.3	203.9	Zhang et al., 2016
Zhang2016	qkw10c	ch10	Kernel Weight	6	17.85	Y	211.4	203.9	218.9	Zhang et al., 2016
Zhang2016	qkw10d	ch10	Kernel Weight	4.08	9.81	Y	171.45	170.1	172.8	Zhang et al., 2016
Zhang2016	qkw3a	ch3	Kernel Weight	3.78	11.54	Y	201.8	191.5	212.1	Zhang et al., 2016
Zhang2016	qkw3b	ch3	Kernel Weight	4.03	10.68	Y	68.65	66.5	70.8	Zhang et al., 2016
Zhang2016	qkv4	ch4	Kernel Volume	4.07	8.85	Y	226	221.3	230.7	Zhang et al., 2016
Zhang2016	qkw5	ch5	Kernel Weight	3.93	5.81	Y	155.7	153.4	158	Zhang et al., 2016
Zhang2016	qkv6a	ch6	Kernel Volume	5.54	14.83	Y	57.1	46.3	67.9	Zhang et al., 2016
Zhang2016	qkv6b	ch6	Kernel Volume	4.63	14.14	Y	30.1	16.2	44	Zhang et al., 2016
Zhang2016	qkw6a	ch6	Kernel Weight	4.05	24.27	Y	30.1	16.2	44	Zhang et al., 2016
Zhang2016	qkw6b	ch6	Kernel Weight	4.61	17.15	Y	57.1	46.3	67.9	Zhang et al., 2016
Zhang2016	qkv7	ch7	Kernel Volume	4.1	6.71	Y	86.05	84.55	87.55	Zhang et al., 2016
Zhang2016	qkw7a	ch7	Kernel Weight	3.75	6.36	Y	98.55	87.55	109.55	Zhang et al., 2016
Zhang2016	qkw7b	ch7	Kernel Weight	8.14	10.15	Y	86.05	84.55	87.55	Zhang et al., 2016
Zhang2016	qkw7c	ch7	Kernel Weight	3.78	4.22	Y	3.6	0	7.2	Zhang et al., 2016
Zhang2016	qkw7d	ch7	Kernel Weight	3.99	9.13	Y	78.8	73.05	84.55	Zhang et al., 2016
Zhang2016	qkv8	ch8	Kernel Volume	4.44	9.57	Y	131.8	121.6	142	Zhang et al., 2016
Zhang2016	qkv9	ch9	Kernel Volume	5.01	12.89	Y	67.95	64.6	71.3	Zhang et al., 2016
Zheng2009	ed1.1	ch1	Ear Diameter	2.72	6.3	Y	400.2	370.4	430	Zheng et al., 2009
Zheng2009	ed1.2	ch1	Ear Diameter	2.62	5.36	Y	791.25	762.5	820	Zheng et al., 2009
Zheng2009	yp1.1	ch1	Grain Yield	3.16	10.78	Y	689.1	615.7	762.5	Zheng et al., 2009
Zheng2009	gw1.1	ch1	Kernel Weight	3.73	7.12	Y	250.425	223.25	277.6	Zheng et al., 2009
Zheng2009	gw1.2	ch1	Kernel Weight	2.92	10	Y	328.1	285.8	370.4	Zheng et al., 2009
Zheng2009	gw1.3	ch1	Kernel Weight	5	12.29	Y	397.35	360	434.7	Zheng et al., 2009
Zheng2009	gw1.4	ch1	Kernel Weight	4.22	9.04	Y	539.8	505	574.6	Zheng et al., 2009
Zheng2009	ed3.1	ch3	Ear Diameter	3.04	6.87	Y	47.05	37.2	56.9	Zheng et al., 2009
Zheng2009	ed4.1	ch4	Ear Diameter	5.07	15.03	Y	350	300	400	Zheng et al., 2009
Zheng2009	gw5.1	ch5	Kernel Weight	6.5	16.73	Y	341.8	313.6	370	Zheng et al., 2009
Zheng2009	gw8.1	ch8	Kernel Weight	3.54	7.71	Y	95.8	70	121.6	Zheng et al., 2009
Zheng2009	ed9.1	ch9	Ear Diameter	2.56	4.82	Y	587.61	560.17	615.05	Zheng et al., 2009
References
Bohn, M., Schulz, B., Kreps, R., Klein, D., et al. (2000). QTL mapping for resistance against the European corn borer (Ostrinia nubilalis H.) in early maturing European dent germplasm. Theor. Appl. Genet. 101, 907-917.
Cai, H., Chu, Q., Gu, R., Yuan, L., Liu, J., et al. (2012). Identification of QTLs for plant height, ear height and grain yield in maize (Zea mays L.) in response to nitrogen and phosphorus supply. Plant Breeding. 131, 502-510.
Chen, J., Zhang, L., Liu, S., Li, Z., Huang, R., et al. (2016). The genetic basis of natural variation in kernel size and related traits using a four-way cross population in maize. PLoS ONE. 11, e0153428.
Cosgrove, J., et al. (2013). Genetic and morphometric analysis of cob architecture and biomass-related traits in the intermated B73 × Mo17 recombinant inbred lines of maize. BioEnergy Research. 6, 903-916.
Coque, M., Gallais, A. (2006). Genomic regions involved in response to grain yield selection at high and low nitrogen fertilization in maize. Theor. Appl. Genet. 112, 1205–1220.
Frascaroli, E., Canè, M. A., Landi, P., et al. (2007). Classical genetic and quantitative trait loci analyses of heterosis in a maize hybrid between two elite inbred lines. Genetics. 176, 625-644.
Guo, J., Chen, Z., Liu, Z., Wang, B., et al. (2011). Identification of genetic factors affecting plant density response through QTL mapping of yield component traits in maize (Zea mays L.). Euphytica. 182, 409-422.
Huo, D., Ning, Q., Shen, X., et al. (2016). QTL mapping of kernel number-related traits and validation of one major QTL for ear length in maize. PLoS ONE. 11, e0155506
Li, Y., Niu, S., Dong, Y., Cui, D., Wang, Y., et al. (2007). Identification of trait-improving quantitative trait loci for grain yield components from a dent corn inbred line in an advanced backcross BC2F2 population and comparison with its F2:3 population in popcorn. Theor. Appl. Genet. 115, 129.
Li, J., Zhang, Z., Li, Y., Zhou, Y., et al. (2011). QTL consistency and meta-analysis for grain yield components in three generations in maize. Theor. Appl. Genet. 122, 771–782.
Li, Y., Yang, M., Dong, Y., et al. (2012). Three main genetic regions for grain development revealed through QTL detection and meta-analysis in maize. Molecular Breeding. 30, 195-211.
Li, C., Li, Y., Peng, B., et al. (2013). Quantitative trait loci mapping for yield components and kernel-related traits in multiple connected RIL populations in maize. Euphytica. 193, 303-316.
Li, Y. L., Li, X. H., Li, J. Z., Fu, J. F., et al. (2009). Dent corn genetic background influences QTL detection for grain yield and yield components in high-oil maize. Euphytica. 169, 273-284.
Liu, X. H., Zheng, Z. P., et al. (2010). Genetic analysis of two new quantitative trait loci for ear weight in maize inbred line Huangzao4. Genetics & Molecular Research .9, 2140.
Liu, X. H., He, S. L., Zheng, Z. P., et al. (2011a). Genetic loci mapping associated, with maize kernel number per ear based on a recombinant inbred line population, grown under different nitrogen regimes. Genetics & Molecular Research. 10, 3267.
Liu, Z. H., Ji, H. Q., Cui, Z. T., Wu, X., et al. (2011b). QTL detected for grain-filling rate in maize using a RIL population. Molecular Breeding. 27, 25-36.
Liu, Y., Wang, L., Sun, C., Zhang, Z., Zheng, Y., Qiu, F. (2014). Genetic analysis and major QTL detection for maize kernel size and weight in multi-environments. Theor. Appl. Genet. 127, 1019.
Liu, L., Du, Y., Huo, D., Wang, M., et al. (2015b). Genetic architecture of maize kernel row number and whole genome prediction. Theor. Appl. Genet. 128, 2243-2254.
Lu, G. H., Tang, J. H., Yan, J. B., Ma, X. Q., et al. (2006). Quantitative trait loci mapping of maize yield and its components under different water treatments at flowering time. Journal of Integrative Plant Biology. 48, 1233-1243.
Lu, M., Xie, C. X., Li, X. H., Hao, Z. F., et al. (2011). Mapping of quantitative trait loci for kernel row number in maize across seven environments. Molecular Breeding. 28, 143-152.
Peng, B., Li, Y., Wang, Y., Liu, C., Liu, Z., et al. (2011). QTL analysis for yield components and kernel-related traits in maize across multi-environments. Theor. Appl. Genet. 122, 1305-1320.
Messmer, R., Fracheboud,Y., Bänziger, M., et al. (2009). Drought stress and tropical maize: QTL-by-environment interactions and stability of QTLs across environments for yield components and secondary traits. Theor. Appl. Genet. 119, 913–930.
Tang, J., Yan, J., Ma, X., et al. (2010). Dissection of the genetic basis of heterosis in an elite maize hybrid by QTL mapping in an immortalized F2 population. Theor. Appl. Genet. 120, 333–340.
Wassom, J. J., Wong, J. C., Martinez, E., et al. (2008). QTL associated with maize kernel oil, protein, and starch concentrations; kernel mass; and grain yield in illinois high oil × B73 backcross-derived lines. Crop Science. 48, 243-252.
Wei, X., Lu, X., Zhang, Z., Xu, M., et al. (2016). Genetic analysis of heterosis for maize grain yield and its components in a set of SSSL testcross populations. Euphytica. 210, 181-193.
Xiao, Y., Li, X., George, M., Li, M., et al. (2005). Quantitative trait locus analysis of drought tolerance and yield in maize in china. Plant Molecular Biology Reporter. 23, 155-165.
Yan, J., Tang, H., Huang, Y., Zheng, Y., et al. (2006). A genome scan for quantitative trait loci affecting grain yield and its components of maize both in single-and two-locus levels. Chinese Science Bulletin. 51, 1452-1461.
Yang, G., Li, Y., Wang, Q., Zhou, Y., et al. (2012). Detection and integration of quantitative trait loci for grain yield components and oil content in two connected recombinant inbred line populations of high-oil maize. Molecular Breeding. 29, 313-333.
Yang, C., Zhang, L., et al. (2016). Identification of QTL for maize grain yield and kernel-related traits. Journal of Genetics. 95, 239-247.
Zhang, Z., Liu, Z., Cui, Z., Hu, Y., et al. (2013). Genetic analysis of grain filling rate using conditional QTL mapping in maize. PLoS ONE. 8, e56344.
Zhang, Z., Liu, Z., Hu, Y., Li, W., et al. (2014). QTL analysis of kernel-related traits in maize using an immortalized F2 population. PLoS ONE. 9, e89645.
Zhang, Z., Wu, X., Shi, C., et al. (2016). Genetic dissection of the maize kernel development process via conditional QTL mapping for three developing kernel-related traits in an immortalized F2 population. Molecular Genetics and Genomics. 291, 437-454.
Zheng, H. J., Wu, A. Z., et al. (2009). QTL mapping of maize (Zea mays L.) stay‐green traits and their relationship to yield. Plant Breeding. 128, 54-62.
