# Supplementary material for: Candidate Loci for Yield-Related Traits in Maize Revealed by a Combination of MetaQTL Analysis and Regional Association Mapping
Source: Front Plant Sci. 2017 Dec 22;8:2190. doi: 10.3389/fpls.2017.02190 (PMC5744402; doi:10.3389/fpls.2017.02190)
Supplement: Table S2 — Annotated transcripts located in MQTL regions. [file Table2.XLSX]

## Sheet: Chr1
QTL name	ID	QTL name	ID	QTL name	ID	QTL name	ID	QTL name	ID
MQTL-1	GRMZM2G056870	MQTL-2	GRMZM2G173251	MQTL-4	GRMZM2G110572	MQTL-5	GRMZM5G839014	MQTL-6	GRMZM2G539066
	GRMZM2G057004		GRMZM2G024159		GRMZM2G350966		GRMZM5G836190		GRMZM2G157470
	GRMZM2G370985		GRMZM2G024440		GRMZM2G361783		GRMZM5G854901		GRMZM2G157456
	GRMZM2G112728		GRMZM2G175477		GRMZM2G099909		GRMZM5G879527		GRMZM2G457370
	GRMZM2G413315		AC186308.4_FG006		AC217653.3_FG003		GRMZM2G703846		GRMZM2G457357
	GRMZM2G413290		GRMZM2G474387		AC185490.4_FG001		GRMZM5G861100		GRMZM2G364127
	GRMZM2G112640		GRMZM2G175487		AC194905.2_FG001		AC234203.1_FG009		GRMZM2G065498
	GRMZM2G070087		GRMZM5G876389		AC194905.2_FG003		AC234203.1_FG010		GRMZM2G364069
	GRMZM2G100707		GRMZM2G099131		GRMZM5G819500		AC234203.1_FG011		GRMZM2G038988
	GRMZM2G401342		GRMZM5G847302		AC190612.3_FG002		AC234203.1_FG004		GRMZM2G324276
	GRMZM2G100675		GRMZM2G099153		GRMZM2G135045		AC234203.1_FG005		GRMZM2G324273
	AC209858.4_FG004		GRMZM2G074401		GRMZM2G435274		GRMZM5G822593		GRMZM2G023392
	GRMZM2G703487		GRMZM2G305267		GRMZM2G382557		GRMZM2G161004		GRMZM5G829103
	AC209858.4_FG003		GRMZM5G850850		AC203262.3_FG002		GRMZM2G160917		GRMZM2G318674
	AC209858.4_FG002		AC212219.3_FG005		GRMZM2G703769		GRMZM2G159263		GRMZM2G318670
	GRMZM5G859683		GRMZM2G114354		GRMZM5G872172		GRMZM2G413230		GRMZM2G318671
	GRMZM2G703491		AC208436.3_FG001		AC207812.3_FG004		GRMZM2G115436		AC209762.3_FG004
	GRMZM2G703490		GRMZM2G380955		GRMZM2G143046		GRMZM2G115442		GRMZM2G070323
	GRMZM5G807843		GRMZM2G079319		AC208923.4_FG001		GRMZM2G115462		GRMZM2G020142
	GRMZM5G863105		AC208436.3_FG005		GRMZM2G058348		GRMZM2G022499		GRMZM2G113928
	GRMZM2G086163		AC208436.3_FG007		GRMZM2G058382		GRMZM2G403669		AC213890.4_FG003
	GRMZM2G086072		GRMZM2G053669		GRMZM5G810149		GRMZM2G403667		AC213890.4_FG004
	GRMZM2G122816		AC208201.3_FG003		GRMZM2G517823		GRMZM2G403664		GRMZM2G114037
	GRMZM2G122787		AC208201.3_FG002		AC208923.4_FG005		GRMZM2G007681		AC213890.4_FG005
	GRMZM2G315812		AC208201.3_FG001		GRMZM2G401075		GRMZM2G325543		GRMZM2G015979
	GRMZM2G315806		GRMZM2G459831		AC210254.4_FG001		GRMZM2G430455		GRMZM5G847919
	GRMZM2G018080		GRMZM2G459824		AC200138.3_FG003		GRMZM2G130659		GRMZM2G027991
	AC191040.2_FG001		AC208569.3_FG005		GRMZM2G048883		GRMZM2G430522		GRMZM2G328824
	AC191040.2_FG002		GRMZM2G094388		GRMZM5G827622		GRMZM2G467263		GRMZM2G014392
	GRMZM2G445783		GRMZM2G087079		GRMZM2G048877		GRMZM2G168669		GRMZM5G815753
	GRMZM2G144558		GRMZM2G087161		GRMZM2G348993		GRMZM2G342437		AC201886.3_FG004
	GRMZM2G173826		GRMZM2G385021		AC194070.3_FG001		GRMZM2G042622		AC201886.3_FG005
	GRMZM2G073373		GRMZM5G832375		AC194070.3_FG002		GRMZM5G847243		GRMZM2G162931
	GRMZM2G140339		GRMZM2G087186		GRMZM2G093449		GRMZM2G357919		GRMZM2G162964
	GRMZM2G141624		GRMZM5G841025		GRMZM2G537726		GRMZM2G055992		GRMZM2G127543
	GRMZM2G141636		GRMZM2G123990		GRMZM2G166159		GRMZM2G056056		GRMZM2G127546
	GRMZM2G027821		GRMZM5G839462		GRMZM2G166166		GRMZM2G056122		GRMZM2G130956
	GRMZM5G813886		GRMZM5G850640		AC214747.3_FG003		GRMZM2G088627		AC209019.3_FG003
	AC211971.3_FG007		GRMZM5G824405		GRMZM2G424181		GRMZM2G009009		GRMZM2G131012
	GRMZM2G000737		GRMZM2G313272		GRMZM5G831851		GRMZM2G009117		GRMZM2G080828
	GRMZM2G000749		GRMZM2G490348		GRMZM2G081977		AC186691.4_FG009		GRMZM2G383338
	GRMZM2G300800		AC196161.3_FG002		GRMZM2G051114		GRMZM2G009154		AC209019.3_FG008
	GRMZM2G300801		GRMZM2G452692		GRMZM2G030408		GRMZM2G308873		GRMZM2G103672
	GRMZM2G000823		GRMZM2G452695		GRMZM2G332098		GRMZM2G158182		GRMZM5G859316
	GRMZM2G075958		AC196161.3_FG004		GRMZM5G892709		GRMZM2G458441		GRMZM2G103657
	GRMZM2G076054		GRMZM2G135456		GRMZM5G836444		AC186691.4_FG003		GRMZM2G103610
	GRMZM2G377767		GRMZM2G135359		GRMZM2G322024		GRMZM2G124557		GRMZM2G103559
	GRMZM2G076062		GRMZM2G135337		GRMZM5G853559		GRMZM2G124638		GRMZM5G877109
	GRMZM2G076227		GRMZM2G006085		AC204414.3_FG001		AC186691.4_FG006		GRMZM2G103473
	GRMZM2G377787		GRMZM2G006370		GRMZM2G376927		GRMZM5G813004		GRMZM2G044236
	GRMZM2G377780		GRMZM5G893086		AC204414.3_FG002		GRMZM2G172723		GRMZM2G346118
	GRMZM2G076423		GRMZM2G307992		AC204414.3_FG003		GRMZM5G821132		GRMZM2G549685
	GRMZM2G334133		GRMZM2G308034		GRMZM5G857308		GRMZM2G068193		AC208687.3_FG002
	GRMZM2G397339		GRMZM2G006981		GRMZM2G075456		GRMZM2G462357		GRMZM2G141063
	GRMZM2G096252		GRMZM2G007080		GRMZM2G448957		GRMZM2G462808		GRMZM5G812926
			GRMZM5G882160		GRMZM2G305830		GRMZM2G004582		GRMZM5G805732
			GRMZM2G007206		GRMZM2G007146		GRMZM2G552388		GRMZM2G316781
			AC193961.3_FG009		AC211265.4_FG011		GRMZM2G169323		GRMZM2G316780
			GRMZM2G058138		AC211265.4_FG012		GRMZM2G169270		GRMZM2G316775
			GRMZM2G110000		AC199850.4_FG001		GRMZM2G584563		GRMZM2G316774
			GRMZM2G032182		GRMZM2G457144		GRMZM2G168893		AC185610.3_FG001
			GRMZM2G032047		GRMZM2G130332		GRMZM5G876545		AC185610.3_FG003
			GRMZM2G030016		AC186284.3_FG008		GRMZM2G168849		GRMZM2G015005
			GRMZM2G029543		AC186284.3_FG007		GRMZM2G141784		AC200187.4_FG001
			GRMZM5G836320		GRMZM2G130149		GRMZM2G047968		AC200187.4_FG002
			GRMZM2G373621		GRMZM2G102126		GRMZM2G083128		GRMZM2G703981
			AC208623.3_FG001		GRMZM2G102119		GRMZM2G083098		GRMZM2G498020
			GRMZM2G144224		GRMZM2G098107		GRMZM2G055908		GRMZM5G869254
			GRMZM2G079610		GRMZM2G306616		GRMZM2G016088		GRMZM2G023291
			GRMZM2G379821		GRMZM2G171713		GRMZM2G016079		GRMZM2G423337
			GRMZM2G066274		GRMZM2G454571		GRMZM2G590605		GRMZM2G090217
			GRMZM5G814718		GRMZM2G584989		GRMZM2G480434		GRMZM2G389272
			GRMZM2G365240		GRMZM2G119249		GRMZM2G041996		GRMZM2G023372
			GRMZM2G417082		GRMZM2G019280		GRMZM2G033656		GRMZM2G114036
			GRMZM2G104373		GRMZM2G176713		GRMZM2G107106		GRMZM5G866692
			GRMZM5G839861		AC205812.3_FG001		GRMZM2G085136		GRMZM2G414047
			GRMZM2G104464		GRMZM5G895915		GRMZM2G085123		AC190786.4_FG001
			GRMZM2G104534		GRMZM2G376727		AC204042.3_FG003		GRMZM2G550651
			GRMZM2G153450		GRMZM2G077851		AC194172.3_FG002		GRMZM2G016602
			GRMZM2G153497		GRMZM2G092186		GRMZM2G302624		AC177919.3_FG004
			GRMZM2G153531		GRMZM2G456357		AC194172.3_FG008		GRMZM2G703978
					GRMZM5G885287		GRMZM2G151216		GRMZM2G178154
					GRMZM2G405753		GRMZM2G067238		GRMZM2G178150
					GRMZM6G924006		GRMZM2G067240		GRMZM2G173425
					GRMZM2G138419		AC215610.3_FG003		GRMZM2G173402
					AC206682.3_FG003		GRMZM2G157307		GRMZM2G173379
					GRMZM2G520833		GRMZM2G157339		GRMZM2G090351
					GRMZM2G520850		GRMZM2G157350		GRMZM2G121570
					GRMZM5G847387		GRMZM2G123969		GRMZM2G113260
					GRMZM2G119252		AC215610.3_FG008		GRMZM2G165042
							GRMZM2G487837		GRMZM2G087416
							GRMZM2G130888		AC207019.3_FG003
							GRMZM2G046443		GRMZM2G366526
							GRMZM2G351239		GRMZM5G872578
							GRMZM2G127941		GRMZM2G070051
							GRMZM2G070139		AC207347.3_FG005
							GRMZM2G070163		GRMZM2G066801
							GRMZM2G169820		GRMZM2G366584
							GRMZM2G329750		GRMZM2G111269
							GRMZM2G003004		GRMZM2G412482
							GRMZM2G166355		AC208530.3_FG003
							GRMZM2G166407		GRMZM2G355771
							GRMZM2G149480		GRMZM2G005117
							GRMZM2G149474		GRMZM2G341410
							GRMZM2G449123		GRMZM2G039187
							GRMZM2G572066		GRMZM2G423538
							GRMZM2G149375		GRMZM5G869767
							GRMZM2G161579		GRMZM2G125962
							GRMZM2G084149		GRMZM2G157002
							GRMZM2G703850		GRMZM2G472643
							GRMZM5G821426		GRMZM5G837732
							GRMZM2G061542		GRMZM2G472651
							GRMZM2G005652		GRMZM2G472666
									GRMZM2G066234
									GRMZM2G472670
									GRMZM2G366373
									AC190821.2_FG002
									GRMZM2G066067
									GRMZM2G121047
									AC197496.3_FG001
									GRMZM2G141332
									GRMZM2G141379
									GRMZM2G445139
									GRMZM2G569575
									AC197496.3_FG005
									GRMZM2G070061
									GRMZM2G070211
									GRMZM2G070252
									GRMZM2G016004
									AC207374.3_FG004
									GRMZM2G112596
									GRMZM2G112672
									GRMZM2G021055
									GRMZM2G021191
									GRMZM2G342105
									GRMZM2G342120
									AC211910.4_FG005
									GRMZM2G507763
									GRMZM2G043191
									GRMZM2G043127
									GRMZM2G342892
									GRMZM2G342911
									GRMZM2G099056
									GRMZM2G099023
									AC204213.1_FG007
									GRMZM2G031522
									GRMZM2G332348
									GRMZM2G017089
									GRMZM2G039074

## Sheet: Chr2
QTL name	ID	QTL name	ID	QTL name	ID	QTL name	ID	QTL name	ID	QTL name	ID
MQTL-7	GRMZM2G086573	MQTL-8	GRMZM2G306741	MQTL-9	GRMZM2G146694	MQTL-12	GRMZM2G366101	MQTL-14	GRMZM2G165542	MQTL-15	GRMZM2G052457
	GRMZM2G386466		GRMZM2G008892		GRMZM2G115395		AC203051.3_FG003		GRMZM2G040230		AC217535.4_FG007
	GRMZM2G086577		GRMZM2G306793		AC209704.3_FG003		GRMZM2G475185		GRMZM2G113443		GRMZM2G513206
	GRMZM2G086801		GRMZM2G311620		GRMZM2G455485		AC197135.3_FG001		GRMZM2G113449		GRMZM2G052403
	GRMZM2G386525		GRMZM2G440046		AC231184.2_FG002		GRMZM2G001973		GRMZM2G414002		GRMZM2G004555
	GRMZM2G086920		GRMZM2G138701		GRMZM2G335703		GRMZM2G002043		GRMZM2G113512		GRMZM2G308463
	AC187209.5_FG010		GRMZM2G702990		GRMZM5G847865		GRMZM2G002053		GRMZM2G113696		GRMZM2G034942
	GRMZM2G087184		GRMZM2G006964		GRMZM2G072596		GRMZM2G002075		GRMZM2G115817		GRMZM2G504175
	GRMZM2G386556		GRMZM2G006952		GRMZM2G703035		AC190490.1_FG005		GRMZM2G146281		GRMZM5G833998
	AC187209.5_FG011		GRMZM5G831795		AC231184.2_FG003		GRMZM2G002104		GRMZM2G146292		GRMZM5G892308
	GRMZM2G525319		GRMZM2G387389		GRMZM5G851493		GRMZM2G002131		GRMZM2G146416		AC211212.4_FG002
	GRMZM2G371776		GRMZM2G178709		GRMZM2G380361		GRMZM2G301582		GRMZM2G703354		GRMZM2G066840
	GRMZM5G880265		AC183307.5_FG001		GRMZM2G053019		GRMZM2G002142		AC233952.1_FG009		GRMZM2G066878
	GRMZM5G825189		GRMZM2G178716		GRMZM2G053111		GRMZM2G138468		AC233952.1_FG008		GRMZM2G066902
	GRMZM5G829289		GRMZM2G589394		GRMZM2G047681		GRMZM2G566151		GRMZM5G807931		GRMZM2G066950
	GRMZM2G033430		GRMZM2G178693		GRMZM5G845497		GRMZM2G138454		AC233952.1_FG006		GRMZM2G066983
	GRMZM2G033219		GRMZM2G178706		GRMZM2G323844		GRMZM2G138396		GRMZM5G873123		GRMZM2G082302
	GRMZM5G817275		GRMZM2G178681		GRMZM2G021834		GRMZM2G059219		AC233952.1_FG004		GRMZM2G372207
	GRMZM2G032977		GRMZM2G424239		GRMZM5G839112		GRMZM2G359746		GRMZM2G016106		GRMZM2G070444
	GRMZM2G095308		GRMZM5G805461		GRMZM2G161932		GRMZM2G381059		GRMZM5G801067		AC190480.1_FG007
	GRMZM2G095305		GRMZM2G079683		GRMZM2G161918		GRMZM5G898358		GRMZM2G152279		GRMZM2G372180
	GRMZM2G395114		GRMZM2G122614		GRMZM2G161848		GRMZM2G381071		AC217052.2_FG009		GRMZM2G070371
	GRMZM2G095209		AC194339.3_FG004		GRMZM5G842942		AC207277.3_FG006		GRMZM2G152249		GRMZM2G070304
	GRMZM2G447847		GRMZM2G122618		GRMZM2G018059		AC207277.3_FG007		GRMZM2G152189		GRMZM2G107501
	GRMZM2G142048		GRMZM2G471931		GRMZM2G018223		GRMZM2G123972		GRMZM2G102138		GRMZM2G557893
	GRMZM2G443885		GRMZM2G171372		GRMZM2G064773		AC208622.2_FG003		GRMZM2G456900		GRMZM2G107508
	GRMZM2G443889		GRMZM2G118345		GRMZM2G361100		GRMZM6G177089		GRMZM2G456932		GRMZM2G003182
	GRMZM2G443903		AC213314.3_FG011		GRMZM5G868745		GRMZM2G146606		GRMZM2G036752		GRMZM5G820632
	GRMZM2G443908		GRMZM2G441347		GRMZM2G369546		GRMZM2G063723		GRMZM5G898684		GRMZM2G180172
	GRMZM2G081886		GRMZM2G141612		GRMZM2G316840		GRMZM2G063747		GRMZM2G457889		GRMZM2G156091
	GRMZM2G082032		GRMZM2G003759		AC200653.3_FG007		GRMZM2G364388		GRMZM2G040409		GRMZM2G156127
	GRMZM2G531230		GRMZM2G483501		GRMZM2G119590		GRMZM2G063761		GRMZM2G343426		GRMZM2G471160
	GRMZM2G082097		GRMZM2G003775		GRMZM2G420199		GRMZM2G063775		GRMZM2G343445		AC148152.3_FG008
	GRMZM2G177145		GRMZM2G089767		GRMZM2G119610		AC207732.3_FG010		GRMZM2G164325		AC148152.3_FG006
	GRMZM2G334514		GRMZM2G089806		GRMZM2G003720		AC207732.3_FG003		GRMZM2G464000		GRMZM5G862605
	GRMZM2G032333		GRMZM2G145045		GRMZM2G305304		GRMZM2G001977		GRMZM2G084483		AC148152.3_FG005
	AC206980.3_FG007		GRMZM2G145051		GRMZM2G305311		AC219082.3_FG001		GRMZM2G017351		GRMZM5G888424
	GRMZM2G032209		GRMZM2G145059		GRMZM2G003565		GRMZM2G323473		AC199820.4_FG006		GRMZM2G703415
	GRMZM2G032022		GRMZM2G145075		GRMZM5G821240		GRMZM2G323504		GRMZM2G384578		GRMZM2G703417
	GRMZM2G031625		GRMZM2G145095		AC177831.3_FG004		GRMZM2G026095		GRMZM2G043232		AC148152.3_FG001
	GRMZM2G310897		GRMZM2G145109		GRMZM2G155274		GRMZM2G123764		GRMZM2G340048		GRMZM2G034153
	GRMZM2G160523		GRMZM2G118992		GRMZM2G018245		GRMZM5G822242		GRMZM2G043174		GRMZM5G842909
	GRMZM2G160585		GRMZM2G118950		AC186329.3_FG009		GRMZM2G168161		GRMZM2G043154		AC210976.4_FG017
	GRMZM5G869605		GRMZM2G420059		GRMZM5G811310		GRMZM2G168163		GRMZM2G339994		AC210976.4_FG016
	GRMZM2G166281		AC209868.3_FG007		GRMZM2G135935		GRMZM2G168196		GRMZM2G042981		GRMZM2G140665
	GRMZM2G166370		GRMZM2G420049		GRMZM2G436187		GRMZM2G470280		AC216192.3_FG006		AC210976.4_FG007
	GRMZM2G096546		GRMZM5G867729		GRMZM2G136002		GRMZM2G444446		AC216192.3_FG004		AC210976.4_FG008
	GRMZM2G396753		GRMZM2G340601		AC186329.3_FG006		GRMZM5G893855		GRMZM2G102625		GRMZM2G115589
	GRMZM2G096577		GRMZM2G359542		GRMZM2G564032		GRMZM2G580671		GRMZM2G401055		GRMZM2G115630
	GRMZM5G810191		GRMZM2G059529		GRMZM2G136023		AC191023.2_FG007		GRMZM5G812707		GRMZM2G120449
	GRMZM2G055844		GRMZM5G867037		AC186329.3_FG007		AC217254.3_FG001		GRMZM2G378301		GRMZM2G418651
	GRMZM2G055752		AC209868.3_FG004		GRMZM2G700141		GRMZM2G131351		GRMZM5G899714		GRMZM2G418654
	GRMZM2G400961		GRMZM2G059429		GRMZM2G111603		GRMZM2G066516		GRMZM2G142859		AC217348.4_FG004
	GRMZM2G400965		GRMZM2G059365		GRMZM5G802632		GRMZM5G804868		GRMZM2G143173		GRMZM2G429184
	GRMZM2G474039		GRMZM2G002903		GRMZM5G864165		GRMZM5G865234		AC204839.2_FG002		AC217348.4_FG005
			GRMZM2G076279		GRMZM2G089619		AC211456.3_FG006		GRMZM2G427807		GRMZM2G429188
			GRMZM2G702991		GRMZM2G410831		GRMZM2G113257		GRMZM2G126134		AC217348.4_FG006
			GRMZM5G869984		GRMZM5G894539		GRMZM2G414528		AC204839.2_FG015		GRMZM2G000092
			GRMZM2G052548		GRMZM5G867831		AC211456.3_FG003		GRMZM2G564586		GRMZM2G178648
			GRMZM5G889644		GRMZM2G120517		AC211456.3_FG002		AC204839.2_FG013		AC217293.3_FG004
			GRMZM5G806726		GRMZM2G036652		GRMZM2G439542		AC219035.2_FG006		AC217293.3_FG003
			GRMZM2G052644		GRMZM2G357660		GRMZM2G405559		GRMZM2G180947		AC217293.3_FG002
			GRMZM2G052688		GRMZM2G057006		GRMZM2G075996		AC219035.2_FG008		AC217293.3_FG005
			GRMZM2G082670		GRMZM2G347315		GRMZM2G076017		GRMZM2G180950		AC217293.3_FG007
			GRMZM2G082677		GRMZM2G347314		GRMZM2G076075		GRMZM5G849499		GRMZM2G108171
			GRMZM2G304436		GRMZM2G047705		GRMZM2G178229		GRMZM2G180955		GRMZM2G108169
			GRMZM5G894586		GRMZM5G800530		GRMZM2G087556		GRMZM2G180958		AC206765.3_FG003
			GRMZM5G845736		GRMZM2G047512		GRMZM2G389379		GRMZM5G830681		GRMZM2G141333
			GRMZM2G564101		GRMZM2G113629		GRMZM2G087507		GRMZM2G321404		GRMZM2G312422
			GRMZM5G882852		AC215608.3_FG001		GRMZM2G389285		GRMZM2G021567		GRMZM2G155445
			GRMZM2G012236		GRMZM2G013283		GRMZM2G087484		AC205608.4_FG004		GRMZM2G155450
			GRMZM2G077420		AC208900.3_FG002		GRMZM2G009344		GRMZM2G703362		GRMZM2G167672
			GRMZM2G032602		AC208900.3_FG004		AC190771.2_FG010		GRMZM2G043579		GRMZM5G859126
			GRMZM2G032694		GRMZM2G391491		GRMZM2G335948		GRMZM2G043568		GRMZM2G703423
			GRMZM2G031179		GRMZM2G420280		AC190771.2_FG008		GRMZM2G043558		GRMZM2G053206
			GRMZM5G820990		GRMZM2G155626		GRMZM2G015753		GRMZM2G043489		GRMZM2G092284
			GRMZM2G331779		GRMZM2G155593		AC190771.2_FG006		GRMZM2G342920		GRMZM2G092327
			GRMZM2G064631		GRMZM5G813989		GRMZM2G015666		GRMZM2G128072		GRMZM2G344183
			AC185606.2_FG003		GRMZM2G091717		GRMZM2G015409		GRMZM2G005960		GRMZM2G035807
			GRMZM2G380138		GRMZM2G155150		GRMZM2G081716		GRMZM2G040618		GRMZM2G036034
			GRMZM2G081930		GRMZM2G123674		AC190771.2_FG003		GRMZM2G040349		GRMZM2G016259
			GRMZM2G439169		GRMZM2G035948		GRMZM2G379338		GRMZM2G412888		GRMZM2G105652
			GRMZM2G138651		GRMZM2G329885		GRMZM2G081676				GRMZM2G402165
			GRMZM2G565806		GRMZM5G803880		GRMZM2G081529				AC201912.3_FG007
			AC193355.3_FG005		GRMZM2G159481		GRMZM5G825241				GRMZM2G149841
			GRMZM2G147241		GRMZM2G458879		GRMZM2G703290				GRMZM2G149847
			GRMZM2G147256		GRMZM2G131202		GRMZM2G703292				GRMZM2G572582
			GRMZM2G147268		GRMZM2G131177		AC194926.4_FG006				GRMZM2G149935
			GRMZM5G812159		GRMZM2G560276		GRMZM5G836187				GRMZM5G843555
			GRMZM2G037413		GRMZM2G131155		GRMZM5G858983				GRMZM2G310548
			GRMZM2G037482		GRMZM5G841873		GRMZM2G385578				GRMZM5G887884
			GRMZM2G175829		GRMZM5G806108		GRMZM2G040933				GRMZM2G008919
			GRMZM2G175848		AC217049.2_FG002		GRMZM2G041127				GRMZM2G008898
			GRMZM2G137751		GRMZM2G078650		GRMZM2G153386				GRMZM2G008862
			GRMZM2G382747				GRMZM2G153445				GRMZM5G891817
			GRMZM2G048366				GRMZM2G153458				GRMZM2G008765
			GRMZM5G887099				GRMZM2G455330				GRMZM2G310404
			GRMZM2G048295				GRMZM2G153459				GRMZM2G703437
			GRMZM2G136975				GRMZM2G153472				GRMZM2G144890
			GRMZM2G030275				GRMZM2G144496				GRMZM2G444560
			GRMZM2G049541				GRMZM2G048548				GRMZM5G892242
			GRMZM2G049608				GRMZM2G048411				GRMZM2G144843
			GRMZM2G347361				GRMZM2G048392				GRMZM2G144821
			GRMZM2G171620				GRMZM2G137477				AC214602.3_FG012
			GRMZM2G085975				GRMZM2G137532				GRMZM2G444543
			GRMZM2G313754				GRMZM2G137541				GRMZM2G444540
			GRMZM2G173320				GRMZM2G137551				GRMZM2G444533
			GRMZM2G173309				GRMZM2G137558				GRMZM5G878924
			GRMZM2G173299				GRMZM2G531260				GRMZM2G412981
			GRMZM2G173289				GRMZM2G079420				GRMZM2G147908
			AC208663.3_FG002				GRMZM2G070594				GRMZM2G147891
			GRMZM2G473757				GRMZM2G058862
			GRMZM2G150295				AC197167.3_FG001
			GRMZM2G082581				GRMZM2G009406
			GRMZM2G082646				GRMZM2G009478
			GRMZM2G177853				GRMZM2G403276
			GRMZM2G039988				AC198353.5_FG004
			GRMZM5G857344				AC198353.5_FG001
			GRMZM2G001241
			GRMZM2G055420
			GRMZM2G051932
			GRMZM2G051948
			GRMZM2G051952
			GRMZM2G052009
			GRMZM2G052078
			GRMZM2G375487
			GRMZM2G111954
			AC186333.2_FG006
			GRMZM2G111975
			GRMZM5G884462
			GRMZM2G569344
			GRMZM2G145737
			AC193787.3_FG001
			AC193787.3_FG008
			GRMZM2G333408
			GRMZM5G858947
			GRMZM2G333405
			GRMZM2G491944
			GRMZM2G018756
			GRMZM2G559039
			GRMZM2G082191
			GRMZM2G082249
			GRMZM2G045820
			GRMZM2G342509
			GRMZM2G170152
			GRMZM2G170101
			GRMZM5G815298
			GRMZM2G352129
			GRMZM2G044124
			GRMZM2G056036
			GRMZM2G055957
			GRMZM5G816860
			GRMZM2G403816
			GRMZM2G366150
			GRMZM2G366140
			GRMZM2G065899
			GRMZM5G837955
			GRMZM2G366065

## Sheet: Chr3
QTL name	ID	QTL name	ID	QTL name	ID	QTL name	ID	QTL name	ID	QTL name	ID
MQTL-16	GRMZM2G093300	MQTL-17	GRMZM5G820781	MQTL-18	AC233943.1_FG003	MQTL-21	GRMZM2G101217	MQTL-23	AC191539.4_FG001	MQTL-24	GRMZM2G059343
	GRMZM2G093313		GRMZM2G141804		AC233943.1_FG002		GRMZM2G401050		GRMZM2G013555		GRMZM2G059392
	GRMZM2G093386		AC211449.2_FG001		GRMZM2G033126		GRMZM5G837268		GRMZM2G176841		GRMZM2G087628
	GRMZM2G093405		GRMZM2G022489		GRMZM2G318756		GRMZM2G164475		GRMZM2G478414		GRMZM2G087675
	GRMZM2G146089		AC197903.4_FG001		GRMZM2G318741		AC199909.4_FG004		GRMZM2G589538		GRMZM2G087769
	GRMZM2G146130		GRMZM2G355572		GRMZM2G023952				GRMZM2G176912		GRMZM2G087817
	GRMZM2G146161		GRMZM2G068778		GRMZM2G158342				GRMZM2G311250		GRMZM2G496110
	AC197244.2_FG011		GRMZM5G869453		GRMZM2G457937				GRMZM2G014499		GRMZM2G019386
	GRMZM2G031432		GRMZM2G367898		GRMZM2G052377				GRMZM2G014590		GRMZM2G019501
	GRMZM2G005788		GRMZM2G008513		GRMZM2G052442				GRMZM2G311313		GRMZM2G019807
	AC191394.3_FG002		GRMZM2G308910		GRMZM2G021410				GRMZM2G014594		GRMZM2G019874
	GRMZM2G050903		AC190605.2_FG003		GRMZM2G021243				GRMZM2G311328		GRMZM2G019965
	GRMZM2G050915		GRMZM5G849403		GRMZM2G069177				GRMZM2G311347		GRMZM5G872456
	GRMZM2G050946		GRMZM5G841723		GRMZM5G890843				GRMZM2G014770		GRMZM2G366935
	GRMZM2G050952		GRMZM2G008755		GRMZM5G889371				GRMZM2G079727		GRMZM2G071021
	GRMZM2G352891		GRMZM2G131928		AC215286.2_FG004				GRMZM2G079883		GRMZM2G097706
	GRMZM2G352912		GRMZM2G034300		GRMZM2G578666				GRMZM2G079897		GRMZM2G097699
	GRMZM2G051043		GRMZM2G330925		GRMZM2G459858				GRMZM2G079904		GRMZM2G097691
	GRMZM5G800336		GRMZM2G167161		GRMZM2G459861				GRMZM5G845326		GRMZM2G097688
	GRMZM2G352926		GRMZM2G167164		GRMZM2G159145				GRMZM2G079922		AC209813.4_FG008
	GRMZM2G051262		GRMZM2G176506		GRMZM5G858165				GRMZM2G311003		GRMZM2G097669
	GRMZM2G051327		GRMZM2G475984		GRMZM5G831408				GRMZM2G175444		GRMZM2G097659
	GRMZM2G346466		GRMZM2G176489		GRMZM2G146627				GRMZM5G857435		AC209813.4_FG006
	GRMZM2G045330		GRMZM2G108898		GRMZM2G447857				AC211525.3_FG003		GRMZM2G097653
	GRMZM2G346457		GRMZM2G576002		GRMZM2G146679				GRMZM2G000614		GRMZM2G397350
	GRMZM2G045259		GRMZM5G898269		GRMZM5G832229				GRMZM5G828787		GRMZM2G019578
	AC155622.2_FG001		GRMZM2G314898		GRMZM2G447869				GRMZM2G406088		GRMZM2G495690
	AC155622.2_FG004		GRMZM2G015509		GRMZM2G146740				GRMZM2G025860		GRMZM2G057223
	GRMZM2G035278		GRMZM2G314924		GRMZM2G116053				GRMZM2G025839		GRMZM2G023631
	GRMZM2G035256		GRMZM2G314927		GRMZM2G116158				GRMZM5G879426		AC210422.3_FG005
	GRMZM2G035131		GRMZM5G857961		GRMZM5G804783				GRMZM2G468465		GRMZM2G111112
	GRMZM2G338763		GRMZM2G015788		GRMZM5G846267				GRMZM5G840801		GRMZM2G111113
	GRMZM2G035008		GRMZM2G314934		GRMZM5G877259				GRMZM2G702144		GRMZM2G409469
	GRMZM2G338739		GRMZM2G015805		GRMZM5G879280				GRMZM2G159724		AC210422.3_FG009
	GRMZM2G338735		GRMZM2G015818		GRMZM2G347102				GRMZM2G459626		GRMZM2G111123
	GRMZM2G034963		GRMZM2G314954		GRMZM5G870477				AC192601.2_FG005		GRMZM5G873804
	GRMZM2G338721		AC213984.3_FG002		AC214767.2_FG006				GRMZM5G828603		GRMZM2G409514
	GRMZM2G034773		GRMZM2G562840		GRMZM2G349475				GRMZM2G171426		AC210422.3_FG011
	GRMZM5G809579		GRMZM2G310965		GRMZM2G048022				GRMZM2G171373		GRMZM2G111132
	GRMZM5G826020		GRMZM2G051458		GRMZM2G047815				AC198691.3_FG005		GRMZM2G150823
	GRMZM2G133121		GRMZM2G514569		GRMZM2G039104				GRMZM2G167856		GRMZM2G154839
	GRMZM2G431327		GRMZM2G051395		GRMZM2G333623				GRMZM2G468111		GRMZM5G852010
	GRMZM2G133168		GRMZM2G353444		GRMZM2G038177				AC198691.3_FG002		GRMZM5G874717
	GRMZM2G055089		GRMZM2G051348		GRMZM5G836028				GRMZM2G167829		AC203366.4_FG001
			GRMZM2G008387		GRMZM2G102664				GRMZM2G099166		GRMZM2G051855
			GRMZM2G048012		GRMZM2G102714				GRMZM5G801278		GRMZM2G327311
			GRMZM5G818978		GRMZM2G129482				GRMZM2G398922		GRMZM5G840887
			GRMZM6G404540		GRMZM2G016232				GRMZM5G822284		GRMZM2G135120
			GRMZM5G875750		AC199873.4_FG002				GRMZM2G077307
			AC232289.2_FG003		GRMZM2G026783				AC197055.3_FG001
			GRMZM5G877308		AC193447.4_FG005				GRMZM2G158013
			AC232289.2_FG008		GRMZM2G351217				AC197055.3_FG003
			AC232289.2_FG009		GRMZM2G049722				GRMZM2G458960
			AC232289.2_FG006		GRMZM2G126446				GRMZM2G150450
			GRMZM2G701306		GRMZM2G150028				GRMZM2G112222
			GRMZM5G895730		GRMZM2G336574				GRMZM5G899241
			GRMZM2G573903		AC209078.3_FG003				GRMZM2G112205
			GRMZM2G120241		GRMZM2G031040				GRMZM2G069229
			GRMZM2G120271		GRMZM2G030971				GRMZM2G069061
			GRMZM2G111968		GRMZM2G003186				GRMZM2G015908
			GRMZM2G111846		GRMZM2G003096				AC213769.3_FG001
			GRMZM2G382427		GRMZM2G303752				GRMZM2G116271
			GRMZM2G083763		GRMZM5G884146				GRMZM2G116282
			GRMZM2G083797		GRMZM2G152924				GRMZM2G418004
			GRMZM2G083810		GRMZM5G816228				GRMZM2G418009
			GRMZM2G084125		GRMZM5G826700				AC188970.3_FG008
			GRMZM2G417336		GRMZM5G819035				AC188970.3_FG007
			GRMZM2G417340		GRMZM2G368865				GRMZM2G161868
			GRMZM2G444948		GRMZM2G163323				GRMZM2G161819
			GRMZM2G144615		GRMZM2G163291				GRMZM5G843944
			GRMZM2G144668		GRMZM2G163184				GRMZM2G161864
			GRMZM2G144671		GRMZM2G432579				GRMZM2G055276
			GRMZM2G589713		GRMZM2G701337				GRMZM2G055240
			AC196012.3_FG002		GRMZM2G455630				AC188970.3_FG001
			GRMZM5G888006		AC195234.3_FG002				GRMZM2G387993
			GRMZM2G158228		GRMZM2G062576				GRMZM5G878548
			GRMZM2G158194		GRMZM5G860681				GRMZM2G387976
			GRMZM2G099466		GRMZM2G379899				AC184165.4_FG001
			GRMZM2G099461		GRMZM2G379913				GRMZM5G813517
			GRMZM2G355381		GRMZM2G379929				GRMZM2G381926
			GRMZM2G355398		GRMZM2G134385				GRMZM2G381924
			GRMZM2G151444		GRMZM2G134454				GRMZM2G081134
			AC204707.4_FG003		GRMZM2G134457				GRMZM2G315850
			AC204707.4_FG001		GRMZM2G434155				GRMZM2G048290
			GRMZM2G040180		GRMZM2G088443				GRMZM2G054221
			GRMZM2G364404		GRMZM2G383303				GRMZM5G858429
			GRMZM5G884555		GRMZM2G383295				GRMZM2G054115
			GRMZM5G844173		AC191375.3_FG003				GRMZM2G181135
			GRMZM2G062230		GRMZM2G088371				GRMZM2G702146
			GRMZM2G364272		AC191375.3_FG001				GRMZM2G425249
			GRMZM2G062186						AC207628.4_FG009
			GRMZM5G884959						GRMZM5G830189
			GRMZM5G832672						AC207628.4_FG010
			GRMZM5G871126						AC207628.4_FG011
			GRMZM2G110212						AC207628.4_FG002
			GRMZM2G088290						AC207628.4_FG003
			GRMZM2G142413						GRMZM5G839411
			GRMZM2G363554						AC207628.4_FG005
			GRMZM5G826899						GRMZM5G863596
			GRMZM2G363535						GRMZM5G846950
			GRMZM2G132519						AC201767.3_FG001
			GRMZM2G083374						GRMZM2G101405
			GRMZM2G083418						AC201767.3_FG003
			GRMZM2G083518						GRMZM2G131099
			GRMZM2G305900						AC196576.3_FG002
			GRMZM2G120296						GRMZM2G474537
			GRMZM2G421604						GRMZM2G474544
			GRMZM5G820912						GRMZM2G156159
			GRMZM5G887077						GRMZM2G140409
			GRMZM2G115574						GRMZM2G113319
			GRMZM2G115560						AC186669.3_FG002
			GRMZM2G100349						AC195154.3_FG004
			GRMZM2G100260						GRMZM2G021297
			AC210736.4_FG004						GRMZM5G889964
			GRMZM2G136977						GRMZM2G167809
			GRMZM2G004799						GRMZM2G338293
			GRMZM2G004696						GRMZM2G036245
									GRMZM2G380088
									GRMZM2G077293
									AC209831.3_FG003
									GRMZM2G180438
									GRMZM2G331723
									GRMZM2G331720
									GRMZM2G035994
									GRMZM5G890625
									GRMZM2G137965
									GRMZM2G330298
									AC184790.3_FG003
									GRMZM2G037379
									GRMZM2G088783
									GRMZM2G390338
									GRMZM2G390323
									GRMZM2G151124
									GRMZM2G311342
									GRMZM2G008764
									GRMZM2G008726
									GRMZM2G008645
									GRMZM2G027023
									GRMZM2G108318
									GRMZM2G408465
									GRMZM2G108424
									GRMZM2G111804
									AC186282.3_FG003
									GRMZM2G111666
									GRMZM5G852008
									GRMZM2G111611
									GRMZM2G091540
									AC194298.3_FG005
									GRMZM2G091494
									GRMZM2G392345
									AC194298.3_FG002
									GRMZM2G159948
									GRMZM2G159937
									GRMZM2G159924
									GRMZM2G159935
									GRMZM2G425629
									GRMZM2G425638
									AC194298.3_FG010
									GRMZM2G425641
									GRMZM2G418256
									GRMZM2G070348
									GRMZM2G070356
									GRMZM2G100597
									GRMZM2G083464
									GRMZM2G083524
									GRMZM2G107754
									GRMZM2G333833
									GRMZM2G035276
									GRMZM2G035222
									GRMZM5G837754
									GRMZM2G035198
									GRMZM2G034975
									GRMZM2G034961
									GRMZM2G034932
									GRMZM5G808143
									GRMZM2G333740
									GRMZM2G003838
									GRMZM2G162145
									GRMZM2G098569

## Sheet: Chr4
QTL name	ID	QTL name	ID	QTL name	ID
MQTL-25	GRMZM2G165188	MQTL-26	GRMZM2G080168	MQTL-28	GRMZM2G035042
	GRMZM2G165208		GRMZM2G104416		AC213432.2_FG004
	GRMZM2G165320		GRMZM2G104384		GRMZM2G077299
	GRMZM2G165322		GRMZM2G143392		GRMZM2G527557
	AC214255.3_FG006		GRMZM2G143373		AC213432.2_FG001
	GRMZM2G165323		GRMZM2G013546		GRMZM2G124490
	GRMZM2G165325		GRMZM2G149108		GRMZM2G464036
	GRMZM5G892062		GRMZM2G106798		GRMZM2G464037
	AC214255.3_FG008		GRMZM2G150691		GRMZM2G153311
	GRMZM2G468222		GRMZM2G154171		GRMZM5G877788
	GRMZM2G583640		GRMZM2G529587		GRMZM2G022799
	GRMZM5G831190		AC191668.3_FG001		GRMZM5G864363
	GRMZM2G165341		GRMZM5G814039		GRMZM2G336448
	GRMZM2G165348		GRMZM2G386614		GRMZM2G171476
	GRMZM2G165383		GRMZM2G066304		GRMZM2G171605
	GRMZM2G165461		GRMZM2G173105		GRMZM5G887458
	GRMZM2G468260		AC185115.2_FG005		GRMZM2G472311
	AC214255.3_FG014		GRMZM2G173103		GRMZM2G171644
	GRMZM2G583686				GRMZM2G171660
	GRMZM2G123996				GRMZM2G171692
	GRMZM5G854435				AC210607.3_FG005
	GRMZM5G802633				GRMZM2G171702
	GRMZM2G058340				GRMZM2G095141
	GRMZM2G517786				GRMZM2G095326
	GRMZM5G877647				AC210607.3_FG010
	GRMZM2G058447				GRMZM2G057483
	GRMZM5G832313				GRMZM2G353301
	GRMZM2G076435				GRMZM2G142777
	GRMZM2G088273				GRMZM2G142763
	GRMZM2G088365				AC204868.3_FG004
	GRMZM2G088441				GRMZM2G076087
	GRMZM2G388461				GRMZM2G075942
	GRMZM2G346884				AC217241.3_FG004
	GRMZM2G702329				GRMZM2G339054
	GRMZM2G346877				GRMZM2G357620
	GRMZM2G044625				GRMZM5G814077
	GRMZM2G045387				GRMZM2G357595
	GRMZM2G346895				GRMZM2G140011
	GRMZM2G346897				GRMZM2G140047
	GRMZM2G044104				GRMZM2G140085
	GRMZM2G044152				GRMZM2G140094
	GRMZM2G160739				GRMZM2G403488
	GRMZM2G461650				GRMZM2G403493
	GRMZM2G161169				GRMZM5G893611
	GRMZM2G122873				GRMZM2G055467
	GRMZM2G122869				GRMZM2G055507
	GRMZM2G122868				GRMZM2G055538
	GRMZM5G835213				GRMZM2G008598
	AC208924.2_FG003				GRMZM2G308467
	GRMZM5G833660				GRMZM2G012391
	GRMZM5G893102				GRMZM2G013592
	GRMZM5G822888				GRMZM2G488410
	GRMZM5G811176				GRMZM2G012384
	GRMZM2G529003				GRMZM2G012380
	GRMZM2G009922				GRMZM2G310048
	GRMZM5G853191				AC185306.4_FG004
	GRMZM5G837872				GRMZM5G832805
					GRMZM5G896260
					GRMZM5G832114
					GRMZM5G891282
					GRMZM5G880361
					AC200615.5_FG005
					GRMZM2G059381
					AC200615.5_FG003
					AC217271.3_FG001
					AC217271.3_FG002
					AC217271.3_FG003
					GRMZM2G702743
					GRMZM2G702746
					GRMZM2G702747
					GRMZM2G702749
					GRMZM2G015709
					GRMZM2G119219
					GRMZM2G119175
					AC185126.3_FG002
					GRMZM2G006252
					GRMZM2G041277
					GRMZM2G041256

## Sheet: Chr5
QTL name	ID	Description	QTL name	ID	QTL name	ID	QTL name	ID	QTL name	ID	QTL name	ID	QTL name	ID
MQTL-29	GRMZM2G108716		MQTL-30	GRMZM2G152029	MQTL-31	GRMZM2G455869	MQTL-32	GRMZM2G095239	MQTL-36	GRMZM5G870269	MQTL-37	GRMZM2G139858	MQTL-38	GRMZM2G303509
	GRMZM2G108694			GRMZM2G380889		GRMZM2G455874		GRMZM5G885289		AC210920.4_FG008		GRMZM2G139855		AC203430.3_FG007
	GRMZM2G108677			GRMZM2G084130		GRMZM2G425236		GRMZM2G338693		GRMZM2G084279		GRMZM2G139837		AC195458.3_FG001
	GRMZM2G108643			GRMZM2G171435		GRMZM2G152328		GRMZM2G110421		GRMZM2G498259		GRMZM2G139803		AC195458.3_FG002
	GRMZM2G034278			GRMZM2G171468		GRMZM2G152548		GRMZM2G110423		AC217840.3_FG001		GRMZM2G139773		GRMZM2G376103
	GRMZM2G034253			GRMZM2G171571		GRMZM5G833140		GRMZM2G417222		GRMZM2G024444		GRMZM2G139765		GRMZM2G376105
	GRMZM2G034182			GRMZM2G171588		GRMZM2G459543		GRMZM2G417223		GRMZM2G024561		GRMZM2G121804		GRMZM2G151204
	GRMZM2G336533			GRMZM2G115803		AC209072.3_FG001		GRMZM5G804271		GRMZM5G877748		GRMZM2G420469		GRMZM2G151223
	GRMZM2G018553			AC206264.3_FG007		GRMZM2G131080		GRMZM5G866706		AC217840.3_FG005		GRMZM2G588223		GRMZM2G151257
	GRMZM2G423139			GRMZM2G034877		GRMZM2G158359		GRMZM5G880069		GRMZM2G165013		GRMZM2G073250		GRMZM5G870253
	GRMZM5G889126			GRMZM2G035082		GRMZM2G408897		GRMZM2G023347		GRMZM2G043279		GRMZM2G123452		GRMZM2G163325
	GRMZM2G124441			GRMZM2G035103		GRMZM5G859049		GRMZM2G128421		GRMZM2G043602		GRMZM2G169962		GRMZM2G027273
	GRMZM2G095865			GRMZM2G035153		AC209072.3_FG011		GRMZM2G128432		GRMZM2G043893		AC213522.3_FG003		GRMZM5G800915
	GRMZM2G395844			GRMZM2G035223		GRMZM2G070765		GRMZM2G128454		GRMZM5G822206		GRMZM2G169967		GRMZM2G322139
	GRMZM2G096165			GRMZM2G502164		AC215181.3_FG004		GRMZM2G078178		GRMZM2G012690		GRMZM5G859520		GRMZM5G844017
	GRMZM2G096174			GRMZM2G035248		AC215181.3_FG003		GRMZM2G377619		GRMZM2G011627		GRMZM2G169994		GRMZM2G444034
	GRMZM2G517534			GRMZM2G176125		GRMZM2G114789		GRMZM2G078241		GRMZM2G315930		GRMZM2G170008		GRMZM2G142779
	GRMZM2G057329			GRMZM2G176107		GRMZM2G131324		GRMZM5G826465		GRMZM2G111782		GRMZM2G170016		GRMZM2G142709
	GRMZM2G358416			GRMZM5G866581		GRMZM2G347645		GRMZM2G438253		GRMZM2G127914		GRMZM2G170017		GRMZM2G140150
	GRMZM5G883026			GRMZM2G176085		AC208982.3_FG007		AC233857.1_FG001		GRMZM2G474531		GRMZM2G468990		GRMZM2G378665
	GRMZM2G043802			GRMZM2G176065		GRMZM2G554962		GRMZM5G813790		GRMZM2G004856		GRMZM2G170034		GRMZM2G078725
	GRMZM5G854045			GRMZM2G176042		GRMZM2G421449		GRMZM5G894275		AC211393.4_FG004		GRMZM2G170049		GRMZM5G856201
	GRMZM2G043657			GRMZM2G141819		AC220971.3_FG010		GRMZM2G046676		GRMZM2G365443		GRMZM2G584134		GRMZM2G335280
	GRMZM2G043453			GRMZM2G141903		GRMZM2G163217		AC194158.3_FG004		GRMZM2G360589		GRMZM5G807734		GRMZM2G179761
	GRMZM2G038075			GRMZM2G141940		GRMZM2G701342		AC194158.3_FG005		GRMZM2G090617		GRMZM2G170061		GRMZM2G480364
	GRMZM2G332976			GRMZM2G077404		GRMZM2G145854		GRMZM2G320606		GRMZM2G391831		GRMZM2G040924		GRMZM2G179768
	GRMZM2G333052			GRMZM2G377904		GRMZM2G145850		AC194158.3_FG002		GRMZM2G391822		GRMZM2G340855		GRMZM2G123262
	GRMZM2G038094			GRMZM2G077088		GRMZM2G145827		GRMZM2G097364		GRMZM5G864405		GRMZM2G066997		GRMZM2G140070
	GRMZM2G333059			GRMZM2G077034		GRMZM2G569855		GRMZM2G146648		GRMZM5G826287		GRMZM2G066885		GRMZM2G442008
	GRMZM2G071071			GRMZM2G076885		GRMZM2G109564		GRMZM5G834833		GRMZM2G307368		GRMZM2G066851		GRMZM2G501450
	GRMZM2G370848			GRMZM5G839472		GRMZM2G109561		GRMZM2G446454		GRMZM2G171357		GRMZM2G361535		GRMZM5G821411
	AC203779.5_FG014			GRMZM2G354705		GRMZM2G109383		GRMZM2G146599		GRMZM2G015328		GRMZM2G529859		GRMZM5G807616
	GRMZM2G003014			GRMZM2G312069		GRMZM2G109380		GRMZM2G320754		GRMZM2G015333		GRMZM5G868047		GRMZM2G031991
	GRMZM2G017532			GRMZM2G009837		GRMZM2G150448		GRMZM2G019956		GRMZM2G123966		GRMZM5G823193		GRMZM5G877773
	GRMZM2G017416			GRMZM2G095185		GRMZM5G818860		GRMZM2G019979		GRMZM5G879598		GRMZM2G379268		GRMZM2G331474
	AC210013.4_FG005			GRMZM2G394688		GRMZM2G090172		GRMZM2G061292		GRMZM2G124026		GRMZM2G079432		GRMZM5G812555
	AC210013.4_FG006			GRMZM2G090432		GRMZM2G090190		GRMZM2G060940		GRMZM2G386817		GRMZM2G702126		GRMZM5G890133
	AC210013.4_FG007			GRMZM2G089556		GRMZM2G391661		GRMZM5G829896		GRMZM2G701954		AC184856.3_FG007		GRMZM5G812088
	AC210013.4_FG008			GRMZM2G089673		GRMZM2G090278		GRMZM2G432042		GRMZM2G386811		GRMZM2G068340		GRMZM2G415327
	AC210013.4_FG009			GRMZM2G089696		GRMZM2G113771		GRMZM2G130076		GRMZM2G534430		AC184856.3_FG002		AC212112.4_FG002
	GRMZM5G810054			GRMZM2G057623		GRMZM2G149289		GRMZM2G377194		GRMZM2G143050		GRMZM2G016990		GRMZM2G116185
	AC210013.4_FG010			GRMZM5G808610		GRMZM2G149323		GRMZM2G078204		GRMZM2G568431		GRMZM2G017010		GRMZM5G851686
	GRMZM2G701286			GRMZM5G858887		GRMZM2G149335		GRMZM2G078233		GRMZM2G143008		GRMZM2G315121		GRMZM2G039855
	AC210013.4_FG011			GRMZM5G818068		GRMZM2G149406		GRMZM2G067306		GRMZM2G558026		GRMZM2G315140		GRMZM2G334142
	AC210013.4_FG012			AC231372.2_FG005		GRMZM2G554450		GRMZM2G362631		GRMZM2G426338		AC192400.3_FG001		GRMZM2G429669
	AC210013.4_FG013			GRMZM5G862540		GRMZM2G490947		GRMZM2G362627		AC199479.4_FG004		GRMZM2G391596		GRMZM5G888158
	AC210013.4_FG014			AC212572.3_FG007		GRMZM2G114194		GRMZM2G059560		GRMZM2G162180		AC203208.4_FG001		GRMZM2G417877
	AC210013.4_FG016			GRMZM2G030821		GRMZM2G114162		GRMZM2G059549		GRMZM2G701956		AC214045.3_FG004		AC195912.2_FG001
	AC210013.4_FG017			GRMZM2G086287		GRMZM2G114137		GRMZM2G066867		GRMZM2G111872		GRMZM2G162786		GRMZM2G042887
	AC210013.4_FG018			GRMZM2G086441		GRMZM2G438642		GRMZM2G066996		GRMZM2G701960		GRMZM2G463303		GRMZM2G025975
	AC210013.4_FG019			GRMZM2G086476		GRMZM2G011098		GRMZM2G161491		AC211920.3_FG002		GRMZM2G463291		GRMZM2G026560
	GRMZM2G701288			GRMZM2G086497		GRMZM2G011219		GRMZM2G048281		GRMZM2G515825		GRMZM2G162688		GRMZM2G076822
	AC210013.4_FG003			GRMZM2G088797		AC202141.5_FG003		GRMZM2G048356		GRMZM2G030244		GRMZM5G819015		GRMZM5G854450
	AC210013.4_FG002			GRMZM2G072658		GRMZM2G089974		GRMZM2G048363		GRMZM5G801417		GRMZM2G409358		AC186566.4_FG001
	GRMZM5G820337			GRMZM2G372117		GRMZM2G177942		AC207670.3_FG003		GRMZM2G426847		GRMZM2G109348		GRMZM2G053303
	GRMZM5G836683			GRMZM2G072741		GRMZM2G177934		GRMZM2G542454		GRMZM2G011631		GRMZM2G109363		GRMZM2G351832
	GRMZM2G024150			AC197034.3_FG013		GRMZM2G177885		GRMZM2G400281		GRMZM2G312274		AC209168.3_FG005		GRMZM5G802434
	GRMZM2G024395			GRMZM2G072315		GRMZM2G503413		GRMZM2G363437		GRMZM2G312281		GRMZM2G409372		GRMZM2G513627
	GRMZM2G024657			GRMZM2G072231		GRMZM5G859074		GRMZM2G044900		GRMZM2G545052		AC209168.3_FG007		GRMZM2G053379
	GRMZM2G318346			GRMZM5G883008		GRMZM2G029431		AC202561.3_FG007		GRMZM2G010235		GRMZM2G347130		GRMZM2G053396
	GRMZM2G025164			AC197034.3_FG010		GRMZM2G029436		AC202561.3_FG009		GRMZM2G423643		GRMZM2G140669		GRMZM2G053420
	GRMZM5G853852			GRMZM2G072071		GRMZM2G162405		GRMZM2G152764		GRMZM2G124070		GRMZM2G140730		AC196084.3_FG001
	GRMZM2G025248			GRMZM5G875251		GRMZM2G162443		GRMZM2G452935		AC214833.2_FG004		GRMZM2G110541		GRMZM2G556368
	GRMZM2G087332			GRMZM5G832630		GRMZM2G555172		GRMZM2G138572		GRMZM5G801168		AC185257.3_FG002		GRMZM2G140635
	GRMZM2G139805			GRMZM2G371942		GRMZM2G123459		GRMZM2G087326		GRMZM2G495519		GRMZM2G110585		GRMZM2G140651
	AC193957.3_FG009			GRMZM2G071970		GRMZM2G068963		GRMZM2G087322		AC199728.4_FG006		GRMZM2G702129		GRMZM2G127632
	GRMZM2G115612			GRMZM2G071917		GRMZM2G068984		GRMZM2G388576		GRMZM2G018820		GRMZM5G828422		GRMZM2G074267
	GRMZM2G551956			GRMZM2G071745		GRMZM2G363678		GRMZM2G178351		AC199728.4_FG003		GRMZM2G110593		GRMZM2G373796
	GRMZM2G108355			GRMZM2G071620		GRMZM2G363691		GRMZM2G045192		GRMZM5G872392		GRMZM2G110597		GRMZM2G162216
	GRMZM2G108225			GRMZM2G553379		GRMZM2G063355		GRMZM2G045462		GRMZM2G137468		GRMZM2G004847		GRMZM2G462571
				GRMZM2G130065		AC190734.2_FG008		GRMZM2G375984		GRMZM2G585106		GRMZM2G169458		GRMZM2G162233
				GRMZM2G130053		AC190734.2_FG006		GRMZM2G075590		GRMZM2G470756		GRMZM2G169558		GRMZM2G105874
				GRMZM2G129913		GRMZM2G024973		GRMZM2G074898		GRMZM2G147335		GRMZM2G169580		GRMZM2G105844
				GRMZM2G129889		GRMZM2G024690		GRMZM5G864512		GRMZM5G809087		AC196575.3_FG007		GRMZM2G405567
				AC191434.3_FG004		GRMZM2G324986		GRMZM2G074871		GRMZM2G313345		GRMZM2G117164		GRMZM2G105791
				GRMZM2G129865		AC190734.2_FG003		GRMZM2G375947		GRMZM5G859444		GRMZM2G117238		GRMZM2G405556
				GRMZM2G432176		GRMZM2G090435		GRMZM2G074835		GRMZM2G168807		GRMZM2G072865		GRMZM2G105741
				GRMZM2G129817		AC190734.2_FG001		GRMZM2G074826		GRMZM2G469920		GRMZM2G135385		GRMZM2G105644
				AC185628.3_FG010		GRMZM2G157147		GRMZM2G380910		AC185228.4_FG002		GRMZM2G135384		GRMZM2G105641
				GRMZM2G172132		GRMZM2G157166		AC210883.4_FG003		GRMZM2G055155		GRMZM5G815576		GRMZM2G105539
				GRMZM2G172043		GRMZM2G157172		GRMZM2G081221		GRMZM2G162461		GRMZM2G435818		GRMZM2G028325
				GRMZM5G824862		GRMZM2G457881		GRMZM2G530947		GRMZM2G040207		GRMZM2G135291		GRMZM5G826357
				GRMZM2G473711		GRMZM2G157202		GRMZM2G105518		GRMZM5G845442		GRMZM2G156599		GRMZM2G401609
				GRMZM5G894145		GRMZM5G860223		GRMZM2G403149		GRMZM2G084684		GRMZM5G834560		GRMZM2G100593
				GRMZM2G473697		GRMZM2G157210		GRMZM2G105664		AC201904.4_FG002		GRMZM2G156585		GRMZM2G114362
				GRMZM2G172011		GRMZM2G130927		GRMZM2G403218		GRMZM2G084756		GRMZM2G156575		GRMZM5G837838
				GRMZM2G171998		GRMZM2G131031		GRMZM2G403237		GRMZM2G532970		GRMZM6G037947		GRMZM2G114371
				GRMZM2G171987		GRMZM2G430947		GRMZM2G333140		AC209791.3_FG003		GRMZM2G031952		GRMZM5G836378
				GRMZM5G886820		AC210961.3_FG002		GRMZM2G333143		GRMZM5G814700		GRMZM5G804656		GRMZM2G380177
				GRMZM2G171961		GRMZM2G452022		GRMZM2G034796		GRMZM2G312871		GRMZM2G171406		GRMZM2G380184
				GRMZM2G473586		GRMZM2G452026		AC208075.3_FG005		GRMZM2G701969		GRMZM5G899043		GRMZM2G077755
				GRMZM2G171953		GRMZM2G573819		GRMZM2G423573		AC216246.2_FG002		GRMZM2G171444		GRMZM2G380197
				GRMZM2G471196		GRMZM5G819113		GRMZM2G123877		GRMZM5G880306		GRMZM2G328555		GRMZM5G858462
				GRMZM5G820586		GRMZM2G402039		AC215864.3_FG010		GRMZM2G016434		GRMZM2G375382		GRMZM2G136620
				GRMZM2G460396		GRMZM2G402048		AC215864.3_FG008		GRMZM2G494514		AC216073.3_FG001		GRMZM2G528073
				GRMZM2G087435		GRMZM2G543541		GRMZM2G088005		AC212967.3_FG005		AC209688.3_FG002		GRMZM2G075096
				GRMZM2G087482		AC210961.3_FG005		GRMZM2G087233		GRMZM5G882403		GRMZM2G124136		GRMZM2G075008
				GRMZM2G087510		GRMZM2G102475		GRMZM2G386714		AC212967.3_FG001		GRMZM2G097884		GRMZM2G153171
				GRMZM2G016992		GRMZM2G102598		GRMZM2G087165		AC214350.3_FG007		AC209688.3_FG009		GRMZM2G702235
				GRMZM2G132121		GRMZM2G102601		GRMZM2G086904		GRMZM2G504595		GRMZM2G097851		GRMZM5G855745
				GRMZM2G131998		GRMZM2G102616		GRMZM2G386701		GRMZM5G858512		AC209688.3_FG007		GRMZM2G099854
				GRMZM2G014380		GRMZM5G876786		GRMZM2G086763		GRMZM2G005233		GRMZM2G097846		GRMZM5G873513
				GRMZM2G014441		GRMZM2G102692		GRMZM2G086902		GRMZM2G005291		GRMZM2G097746		GRMZM5G859493
				GRMZM2G014618		GRMZM2G102711		GRMZM2G178753		GRMZM2G005311		GRMZM2G097728		GRMZM5G855124
				GRMZM2G014672		GRMZM2G402224		GRMZM2G178767		GRMZM2G047951		GRMZM2G097704		AC194907.4_FG013
				GRMZM2G147046		GRMZM2G102754		GRMZM2G425901		GRMZM5G842134		GRMZM2G398500		GRMZM2G080626
				GRMZM2G446881		GRMZM2G102760		GRMZM2G425910		GRMZM2G047999		GRMZM2G094655		GRMZM2G702239
				AC208454.3_FG002		GRMZM2G102926		GRMZM2G124791		AC206759.3_FG001		GRMZM2G094705		GRMZM2G531025
						GRMZM5G802816		GRMZM2G124863		GRMZM2G170742		GRMZM2G094768		GRMZM5G847331
						AC206941.2_FG002		GRMZM2G124918		AC213763.2_FG005		GRMZM2G466044		GRMZM5G824698
						GRMZM5G832740		GRMZM2G124938		GRMZM5G861959		GRMZM2G071844		GRMZM5G886833
						GRMZM5G845366		GRMZM2G095244		GRMZM5G875456		GRMZM5G840002		GRMZM2G130548
						GRMZM2G300944		AC186028.3_FG002		AC213763.2_FG002		GRMZM2G057386		GRMZM2G130459
						GRMZM2G300945		AC186028.3_FG003		AC213763.2_FG001		GRMZM2G057440		GRMZM2G515129
						GRMZM2G026180		GRMZM5G853066		GRMZM2G320287		GRMZM2G702137		GRMZM2G354349
						GRMZM2G026171		AC192246.2_FG002		AC209433.3_FG003		GRMZM5G834894		GRMZM2G023312
						GRMZM2G026157		GRMZM2G115008		GRMZM2G477146		AC211147.5_FG003		GRMZM5G889429
						GRMZM2G327260		GRMZM2G001772		GRMZM2G177356		GRMZM2G130432		GRMZM2G036092
						GRMZM2G141978		GRMZM2G001724		GRMZM2G177298		GRMZM2G139920		GRMZM2G334084
						GRMZM2G111679		GRMZM2G301405		GRMZM2G449447		GRMZM2G056903		GRMZM2G036418
						GRMZM2G111566		GRMZM2G001631		GRMZM2G097694		GRMZM2G056889		AC194974.3_FG001
						GRMZM2G412229		GRMZM2G153627		GRMZM2G399100		GRMZM2G056884		GRMZM2G118366
						GRMZM2G111475		GRMZM2G156748		GRMZM2G136296		GRMZM2G170591		GRMZM2G118428
						GRMZM2G549546		GRMZM2G062470		GRMZM2G701972		GRMZM2G170600		AC194974.3_FG005
						GRMZM2G301208		GRMZM2G369119		GRMZM2G701973		GRMZM2G118731		GRMZM2G418605
						GRMZM2G367411		GRMZM5G889027		GRMZM2G429405		GRMZM5G842961		GRMZM2G420535
						GRMZM2G097113		GRMZM2G070523		GRMZM2G368799		GRMZM2G041839
						GRMZM2G097075		GRMZM2G701395		AC231390.1_FG004		GRMZM2G041922
						GRMZM5G857371		AC217056.3_FG001		GRMZM5G862257		GRMZM5G816314
						GRMZM2G171765		GRMZM2G545615		AC226548.1_FG006		AC229986.1_FG004
						GRMZM2G171718		GRMZM2G457626		GRMZM5G852608		AC229986.1_FG005
						GRMZM5G813092		GRMZM2G080231		GRMZM5G815147		GRMZM2G056762
						GRMZM2G073614		GRMZM2G170116		GRMZM2G095811		AC229986.1_FG007
						AC213463.3_FG006		GRMZM2G170128		AC212823.4_FG003		GRMZM2G056908
						AC213463.3_FG007		GRMZM2G100925		GRMZM2G044788		GRMZM2G157982
						AC213463.3_FG009		GRMZM2G048150		GRMZM2G346406		GRMZM2G157990
						GRMZM5G875999		GRMZM2G048233		GRMZM2G346421		GRMZM2G577706
						AC213463.3_FG004		GRMZM2G070113		GRMZM2G099322		GRMZM2G458260
						GRMZM5G861357		GRMZM2G002874		AC212823.4_FG005		GRMZM2G158039
						AC213463.3_FG002		GRMZM2G090576		GRMZM2G099334		GRMZM2G577742
						GRMZM2G076276		GRMZM2G090631				GRMZM2G119485
						GRMZM2G379348		GRMZM2G090642				GRMZM2G119490
						GRMZM2G076524		GRMZM2G090669				GRMZM2G026956
						GRMZM2G076634		GRMZM2G011156				GRMZM2G327266
						GRMZM2G379378						GRMZM5G802646
						GRMZM2G076676						GRMZM2G056236
						GRMZM2G122251						GRMZM2G357865
						GRMZM2G122274						GRMZM2G702141
						GRMZM5G879607						GRMZM2G132459
						AC185313.5_FG001						GRMZM2G004752
						GRMZM2G470671						GRMZM5G844123
						GRMZM2G170338						GRMZM2G306566
						GRMZM2G170362						GRMZM2G004768
						GRMZM2G002754						GRMZM2G112830
						AC185313.5_FG006						GRMZM2G112914
						GRMZM2G164111						AC185458.4_FG003
						GRMZM2G164131						GRMZM2G430390
						GRMZM2G356465						GRMZM2G430392
						GRMZM2G461948						GRMZM2G329558
						AC194618.2_FG008						GRMZM2G329532
						GRMZM2G461959						GRMZM5G884979
												GRMZM2G329454
												GRMZM2G071468
												GRMZM2G410338
												GRMZM2G112105
												GRMZM2G398781
												GRMZM2G097872
												GRMZM2G097880
												GRMZM2G398807
												GRMZM2G060423
												AC214122.3_FG004
												GRMZM2G168301
												AC207124.3_FG004
												GRMZM2G110579
												GRMZM2G024245
												GRMZM5G804915
												GRMZM2G015273
												GRMZM5G890036
												GRMZM2G015127
												GRMZM2G308857
												GRMZM2G014977
												GRMZM2G558123
												GRMZM2G126430
												GRMZM2G170936
												AC211737.3_FG012
												GRMZM5G883741
												AC209208.3_FG005
												AC209208.3_FG004
												AC209208.3_FG003
												AC209208.3_FG002
												AC209208.3_FG001
												GRMZM5G878721

## Sheet: Chr6
QTL name	ID	QTL name	ID
MQTL-42	GRMZM2G093149	MQTL-44	GRMZM2G175232
	GRMZM2G087768		GRMZM2G175089
	GRMZM2G087787		GRMZM2G174990
	AC209629.2_FG007		GRMZM2G174971
	AC209629.2_FG003		GRMZM2G174949
	GRMZM2G095404		GRMZM2G476496
	GRMZM2G396593		GRMZM2G476492
	GRMZM2G396632		AC204050.4_FG006
	GRMZM2G443881		GRMZM2G476477
	GRMZM2G443888		GRMZM2G174741
	GRMZM2G172787		GRMZM2G174906
	GRMZM5G852028		GRMZM2G476357
	GRMZM2G167445		GRMZM2G361986
	GRMZM2G442433		GRMZM2G068703
	GRMZM2G104471		GRMZM2G170400
	GRMZM2G104511		GRMZM2G114513
	AC212218.3_FG006		GRMZM2G159762
	GRMZM2G018823		GRMZM2G010349
	GRMZM2G095895		GRMZM2G543016
	GRMZM2G159953		AC210659.3_FG001
	AC214765.3_FG001		GRMZM2G041472
	AC214765.3_FG002		GRMZM2G041694
	GRMZM2G075710		AC210659.3_FG010
	GRMZM2G553193		GRMZM2G134042
	GRMZM2G408860		GRMZM2G179793
	GRMZM2G148624		GRMZM2G179797
	GRMZM2G368678		GRMZM2G059810
	GRMZM2G018392		GRMZM2G059825
	AC200251.4_FG005		GRMZM2G059845
	AC193411.4_FG001		AC204876.3_FG006
	GRMZM2G162788		GRMZM2G059939
	AC187885.3_FG005		GRMZM2G061568
	GRMZM2G162783		GRMZM2G061663
	GRMZM2G162755		GRMZM2G004828
	GRMZM2G338364		GRMZM2G004909
	AC187885.3_FG002		GRMZM2G306255
	GRMZM2G701092		GRMZM2G320373
	GRMZM2G383404		GRMZM5G872417
	GRMZM2G114801		GRMZM2G017157
	GRMZM2G036564		GRMZM2G320399
	GRMZM2G333923		GRMZM5G815277
	GRMZM2G313761		GRMZM2G017269
	GRMZM2G313816		GRMZM2G083477
	GRMZM2G012992		GRMZM2G329645
	GRMZM2G313953		GRMZM2G025518
	GRMZM2G427805		GRMZM2G025429
	GRMZM2G427822		GRMZM2G025423
	GRMZM2G324221		GRMZM5G801852
	GRMZM2G337768		GRMZM5G813259
			GRMZM2G038032
			GRMZM2G037998

## Sheet: Chr7
QTL name	ID	QTL name	ID
MQTL-45	GRMZM2G044194	MQTL-51	GRMZM2G443829
	GRMZM2G345509		GRMZM2G121543
	GRMZM2G509794		GRMZM2G121516
	GRMZM2G438652		GRMZM5G889052
	GRMZM2G006071		AC203986.3_FG019
	GRMZM2G008234		GRMZM2G374971
	GRMZM2G008061		GRMZM2G374969
	GRMZM2G007936		GRMZM2G072655
			GRMZM2G072526
			GRMZM2G072506
			GRMZM2G072500
			AC203986.3_FG013
			GRMZM2G072280
			GRMZM2G072054
			GRMZM2G071997
			AC203986.3_FG008
			GRMZM5G894963
			GRMZM2G363552
			GRMZM2G063420
			GRMZM2G063455
			AC213350.3_FG008
			GRMZM2G060762
			GRMZM2G060749
			AC213350.3_FG005
			GRMZM2G054658
			AC213350.3_FG003
			GRMZM2G085508
			GRMZM2G435944
			GRMZM5G834043
			GRMZM2G102514
			GRMZM2G102550
			GRMZM2G055216
			GRMZM2G058087
			GRMZM2G358418
			GRMZM2G517577
			GRMZM2G058197
			GRMZM2G146716
			AC187394.3_FG004
			GRMZM2G104204
			GRMZM2G004694
			GRMZM5G894980
			GRMZM2G302604
			AC200310.4_FG002
			GRMZM2G064437
			GRMZM2G364703
			GRMZM5G860670
			GRMZM2G110018
			GRMZM2G110034
			GRMZM2G110044
			GRMZM2G105499
			GRMZM5G861168
			GRMZM2G123518
			GRMZM2G123514
			GRMZM2G030556
			AC187872.3_FG005
			GRMZM2G114661
			GRMZM5G875051
			GRMZM2G114688
			GRMZM2G098517
			GRMZM2G398506
			GRMZM2G023444
			GRMZM2G322173
			GRMZM2G023346
			GRMZM2G022313
			GRMZM2G178829
			GRMZM2G178839
			GRMZM2G145136
			GRMZM2G066051
			GRMZM2G066197
			GRMZM5G813007
			GRMZM2G396402
			GRMZM2G396397
			GRMZM2G096454
			GRMZM5G898305
			GRMZM2G096395
			GRMZM5G893619
			GRMZM5G813378
			GRMZM5G888034
			GRMZM2G396653

## Sheet: Chr8
QTL name	ID	QTL name	ID	QTL name	ID	QTL name	ID	QTL name	ID
MQTL-53	GRMZM2G036290	MQTL-55	GRMZM2G098443	MQTL-59	GRMZM2G312365	MQTL-60	GRMZM5G889492	MQTL-61	GRMZM2G496319
	GRMZM2G035341		GRMZM2G075295		GRMZM2G377049		GRMZM2G146206		GRMZM5G882225
	GRMZM2G334457		GRMZM2G045727		GRMZM2G027932		GRMZM2G447271		GRMZM5G838773
	GRMZM5G851914		GRMZM2G045735		GRMZM2G500613		GRMZM2G447252		GRMZM2G180021
	AC234160.1_FG008		GRMZM2G094017		GRMZM2G027857		GRMZM2G045449		GRMZM2G170106
	AC234160.1_FG007		GRMZM5G861127		GRMZM2G500610		GRMZM2G347178		GRMZM2G170079
	GRMZM5G860137		AC212719.3_FG001		GRMZM2G330151		GRMZM2G510796		GRMZM2G428179
	GRMZM5G872442		GRMZM2G151536		AC205610.3_FG004		GRMZM2G035805		GRMZM5G861082
	AC234160.1_FG004		GRMZM2G392135		GRMZM2G330719		GRMZM2G339736		GRMZM5G845454
	AC234160.1_FG003		GRMZM2G370896		GRMZM2G034638		GRMZM2G339743		GRMZM5G841117
	GRMZM5G871154		GRMZM2G463633		GRMZM2G330731		GRMZM2G035933		GRMZM2G148022
	GRMZM5G888000		AC212405.3_FG003		GRMZM2G145153		GRMZM2G036120		AC203381.3_FG006
	AC194633.3_FG014		GRMZM2G070369		GRMZM2G145158		GRMZM5G805704		GRMZM2G153615
	GRMZM2G132811		AC212405.3_FG005		GRMZM2G145204		GRMZM2G339751		GRMZM2G153648
	GRMZM2G132796		GRMZM2G340297		GRMZM2G445645		GRMZM2G009794		GRMZM2G455087
	AC194633.3_FG010		GRMZM2G145632		GRMZM5G884518		GRMZM2G310431		GRMZM5G874163
	GRMZM2G066057		GRMZM2G092644		GRMZM2G145280		GRMZM2G085600		GRMZM2G148881
	GRMZM2G021614		GRMZM2G392219		GRMZM2G145496		GRMZM2G085563		GRMZM2G148959
	GRMZM2G326307		GRMZM2G050625		GRMZM2G569921		GRMZM2G112912		GRMZM2G449165
	GRMZM2G382029		GRMZM2G122687		GRMZM2G064954		GRMZM2G112908		GRMZM2G148985
	AC187287.3_FG012		GRMZM2G356523		GRMZM2G064933		GRMZM2G412277		GRMZM2G449232
	GRMZM2G082972		AC196104.3_FG004		GRMZM2G064905		GRMZM2G112865		GRMZM2G149031
	GRMZM2G000035		GRMZM2G516434		GRMZM2G364877		GRMZM2G112836		GRMZM2G149093
	GRMZM2G540133		GRMZM5G824333		GRMZM2G521296		GRMZM2G112799		GRMZM2G149104
	GRMZM2G098015		GRMZM2G145905		GRMZM2G364863		GRMZM2G003963		GRMZM2G449265
	GRMZM2G396541		GRMZM2G700563		GRMZM2G160791		GRMZM2G069752		AC203384.3_FG008
	AC204254.3_FG001		GRMZM2G162278		GRMZM2G461793		GRMZM2G370040		GRMZM2G149105
	GRMZM2G000292		GRMZM2G700565		GRMZM5G889271		AC205250.3_FG004		GRMZM2G470499
	GRMZM2G138255		AC198497.3_FG002		GRMZM2G320726		GRMZM2G370044		GRMZM2G167722
	GRMZM2G377250		AC198497.3_FG003		AC209073.3_FG001		GRMZM2G370048		GRMZM5G821437
	AC199563.3_FG004		GRMZM2G399362		AC209073.3_FG002		AC205250.3_FG006		GRMZM2G470569
	GRMZM2G079219		GRMZM2G541906		GRMZM2G423456		AC205250.3_FG008		GRMZM2G167725
	GRMZM2G395778		GRMZM2G100102		GRMZM5G872549		GRMZM5G811074		GRMZM2G013474
	GRMZM2G700375		GRMZM2G104351		GRMZM2G556207		GRMZM2G109717		GRMZM2G013391
	GRMZM2G366953		GRMZM2G142919		GRMZM2G133621		GRMZM2G088286		GRMZM2G087117
	GRMZM2G069153		GRMZM2G107721		GRMZM2G359676		GRMZM2G336557		GRMZM2G118462
	GRMZM2G113421		GRMZM5G821164		GRMZM2G015719		GRMZM2G700803		GRMZM2G118453
	GRMZM2G113400		GRMZM2G078955		GRMZM2G371079		GRMZM2G179985		GRMZM2G118445
	GRMZM2G113378		GRMZM2G537346		GRMZM2G371077		GRMZM2G143756		GRMZM2G118409
	GRMZM2G113347		GRMZM2G076169		GRMZM2G371070		GRMZM2G143774		GRMZM2G101357
	GRMZM2G333045		AC194244.3_FG001		AC199726.4_FG007		GRMZM2G143780		GRMZM2G351018
	GRMZM2G034611		GRMZM2G052418		GRMZM2G371056		GRMZM5G856812		GRMZM2G048955
	GRMZM2G333022		GRMZM2G052364		GRMZM2G371033		AC233788.2_FG001		GRMZM2G063737
	GRMZM2G034543		GRMZM2G052255		GRMZM5G891543		GRMZM5G868285		GRMZM5G803853
	GRMZM2G502350		GRMZM2G514616		GRMZM2G176638		AC233788.2_FG002		GRMZM5G805154
	GRMZM2G034428		GRMZM2G404411		GRMZM2G100402		AC233788.2_FG003		GRMZM2G350447
	GRMZM2G034447		GRMZM5G867919		GRMZM2G039154		AC233788.2_FG004		GRMZM5G861466
	GRMZM2G034364		GRMZM2G098712		GRMZM5G893693		GRMZM5G866613		GRMZM2G324719
	AC195531.3_FG001		GRMZM2G334105		AC187897.3_FG002		GRMZM5G866699		GRMZM2G044576
	GRMZM2G038970		GRMZM2G447005		GRMZM2G003493		GRMZM5G801793		GRMZM2G098468
	GRMZM5G884016		GRMZM2G012407		GRMZM2G003518		GRMZM5G879240		GRMZM2G355525
	GRMZM2G411986		GRMZM5G800276		GRMZM2G304956		GRMZM5G840487		GRMZM5G881048
	AC187090.3_FG011		GRMZM2G160556		GRMZM2G180324		GRMZM2G700806		GRMZM2G055219
	GRMZM2G473515		GRMZM2G020977		GRMZM2G180330		GRMZM2G024188		GRMZM2G009312
	GRMZM2G473511		GRMZM2G114954		GRMZM2G481052		GRMZM2G328341		GRMZM2G120951
	GRMZM2G174001		GRMZM2G114653		GRMZM2G180331		GRMZM2G328370		GRMZM2G095634
	GRMZM5G825193		GRMZM2G439638		GRMZM2G481058		GRMZM2G066755		GRMZM2G400043
	GRMZM2G173998		GRMZM2G027960		GRMZM2G180335		GRMZM2G521946		GRMZM5G854007
	AC187090.3_FG004		GRMZM5G899379		GRMZM5G898280		GRMZM2G357873		AC203240.3_FG009
	AC187090.3_FG003		GRMZM2G700569		GRMZM2G481103		GRMZM2G058024		AC203240.3_FG008
	GRMZM2G473485		GRMZM2G700571		GRMZM2G590971		GRMZM2G311220		GRMZM2G124883
	GRMZM2G093072		GRMZM2G125237		GRMZM5G863390		GRMZM5G897342		GRMZM2G138548
	AC194036.4_FG002		GRMZM2G700573		GRMZM2G590973		GRMZM5G863107		GRMZM2G118770
	GRMZM2G077900		AC201831.3_FG001		GRMZM2G180372		GRMZM2G484919		GRMZM2G118806
	GRMZM2G077914		GRMZM2G014285		GRMZM2G180385		GRMZM2G046293		GRMZM2G120779
	GRMZM2G064750		GRMZM2G019619		GRMZM2G180389		GRMZM2G046418		AC203173.3_FG001
	AC203868.4_FG003		GRMZM2G700576		AC218037.3_FG014		GRMZM2G038150		GRMZM2G700839
	GRMZM2G313128		GRMZM2G019591		GRMZM2G180399		GRMZM2G700808		AC203173.3_FG002
	GRMZM2G069195		GRMZM2G019532		AC193939.2_FG010		GRMZM2G069215		AC203173.3_FG003
	GRMZM2G539596		AC207348.3_FG006		GRMZM2G070898		GRMZM2G370356		AC203173.3_FG004
	AC204893.3_FG001		GRMZM2G440668		GRMZM2G013481		GRMZM2G069260		GRMZM2G097282
	GRMZM2G095757		GRMZM2G141735		GRMZM5G875238		GRMZM2G099045		GRMZM5G876285
	GRMZM5G895611		GRMZM2G373958		GRMZM2G013060		GRMZM2G004440		GRMZM5G812548
	GRMZM5G853930		GRMZM2G072227		GRMZM2G313216		GRMZM5G832582		GRMZM2G567165
	AC216871.3_FG001		GRMZM2G172264		GRMZM2G313191		AC212057.3_FG017		GRMZM2G002786
	GRMZM5G875864		GRMZM2G456560		GRMZM2G012846		GRMZM2G004354		AC226233.2_FG006
	AC216871.3_FG004		GRMZM2G456564		GRMZM2G053898		GRMZM2G004111		AC226233.2_FG007
	GRMZM2G700378		GRMZM2G387789		AC183939.3_FG005		GRMZM2G135367		GRMZM2G356529
	GRMZM2G566786		GRMZM2G046824		GRMZM2G158544		GRMZM2G135362		GRMZM2G044070
	GRMZM5G858471		GRMZM5G863766		AC183939.3_FG003		GRMZM5G860834		GRMZM2G130119
	GRMZM2G140754		GRMZM5G885872		GRMZM2G032706		AC188001.3_FG009		GRMZM2G353990
	GRMZM2G140782		GRMZM2G311879		GRMZM2G032447		GRMZM2G135332		GRMZM2G036409
	GRMZM2G094050		AC200610.4_FG004		GRMZM2G082390		GRMZM2G011233		AC211349.4_FG002
	GRMZM2G003821		GRMZM5G876118		GRMZM2G082376		GRMZM2G169695		AC211349.4_FG001
	AC186894.3_FG002		AC187280.3_FG001		GRMZM2G082372		GRMZM2G043718		AC189766.3_FG001
	GRMZM2G003861		AC196082.3_FG001		GRMZM2G382591		GRMZM2G043632		GRMZM2G111344
	GRMZM2G484516		GRMZM2G389450		GRMZM2G082362		GRMZM2G336337		GRMZM2G111354
	GRMZM2G003930		GRMZM2G365197		AC195828.3_FG002		GRMZM2G043518		GRMZM2G411649
	GRMZM2G374085		GRMZM2G001911		GRMZM2G082357		GRMZM2G043498		GRMZM2G446170
	AC206579.3_FG008		GRMZM2G392909		GRMZM2G107484		GRMZM2G043396		GRMZM5G826547
	GRMZM2G083072		GRMZM2G519512		GRMZM2G382566		GRMZM2G036703
	GRMZM2G457339		GRMZM2G700580		GRMZM2G107491		GRMZM2G036634
	GRMZM2G157279		GRMZM2G519508		GRMZM2G107498		GRMZM2G036631
	GRMZM2G451605		GRMZM2G061795		GRMZM2G107504		GRMZM2G036448
	GRMZM2G386944		GRMZM2G061766		GRMZM2G042118		GRMZM2G036621
	AC206579.3_FG007		GRMZM2G126010		GRMZM2G160468		AC190688.3_FG006
	GRMZM2G386929		GRMZM2G126069		GRMZM5G828737		GRMZM2G019342
	GRMZM2G534485		GRMZM2G383819		GRMZM2G160478		GRMZM2G019413
	GRMZM2G086952		GRMZM2G083119		GRMZM2G160484		AC216826.3_FG004
	GRMZM2G086930		GRMZM2G319688		GRMZM5G815076		AC216826.3_FG005
	GRMZM2G569903		GRMZM2G319684		GRMZM2G461027		AC216826.3_FG006
	AC206579.3_FG003		GRMZM2G319671		GRMZM2G461035		GRMZM2G019612
	GRMZM2G445667		GRMZM2G056539		GRMZM5G854166		GRMZM2G019760
	AC206579.3_FG001		GRMZM2G056856		AC194078.3_FG001		GRMZM2G019777
	AC212575.3_FG002		GRMZM2G356162		GRMZM2G537626		GRMZM2G322560
	AC212575.3_FG003		AC187254.6_FG001		GRMZM5G837351		GRMZM2G700815
	GRMZM2G119345		GRMZM2G059758		GRMZM5G812921
	GRMZM2G060061		GRMZM2G089822		GRMZM5G809298
	GRMZM2G049661		GRMZM2G089815		GRMZM2G031352
	GRMZM2G049781		GRMZM2G089741		GRMZM2G031338
	GRMZM2G030543		GRMZM2G132868		GRMZM2G031204
	GRMZM2G030384		GRMZM2G431037		GRMZM2G030762
	GRMZM2G377550		GRMZM2G355098		GRMZM5G891196
	GRMZM2G377520		GRMZM2G515593		GRMZM2G030717
	GRMZM2G078360		AC199811.4_FG005		GRMZM2G030688
	GRMZM2G078347		AC199811.4_FG004		GRMZM2G331581
	GRMZM2G336694		GRMZM2G026470		GRMZM2G091766
	AC205906.3_FG004		GRMZM2G322953		GRMZM5G812371
	GRMZM2G090114		GRMZM2G052926		AC192226.3_FG007
	GRMZM2G700383		GRMZM2G052855		GRMZM2G096193
	GRMZM2G438998		GRMZM5G863335		GRMZM2G096169
	AC205181.3_FG005		GRMZM2G457562		GRMZM2G567755
	GRMZM2G700386		AC199187.3_FG005		GRMZM2G142360
	GRMZM5G883871		AC199187.3_FG006		GRMZM2G384597
	GRMZM2G174687		GRMZM2G152836		GRMZM2G700750
	GRMZM2G096358		AC199379.4_FG008		GRMZM2G569023
	GRMZM2G112968		GRMZM5G884126		GRMZM2G143048
	GRMZM2G113043		AC199379.4_FG001		AC195875.2_FG013
	GRMZM2G155709		GRMZM2G144489		GRMZM2G170998
	AC215311.3_FG006		GRMZM2G147051		GRMZM2G585315
	GRMZM2G119226		GRMZM2G055684		GRMZM2G170992
	GRMZM2G088112		GRMZM2G055667		GRMZM2G170975
	GRMZM2G388574		GRMZM2G355792		GRMZM2G471051
	AC215311.3_FG002		GRMZM2G055652		GRMZM2G170969
	GRMZM2G175398		GRMZM2G055647		GRMZM2G471048
	GRMZM5G859431		GRMZM2G055641		GRMZM2G470942
	GRMZM2G440803		GRMZM2G545175		GRMZM2G471005
	GRMZM2G440820		GRMZM5G864526		GRMZM2G170941
	GRMZM2G440855		GRMZM5G808899		GRMZM2G470862
	GRMZM2G424682				GRMZM2G468717
	GRMZM2G444567				GRMZM2G166968
	GRMZM2G148156				GRMZM2G166877
	AC203531.3_FG002				GRMZM2G166875
	GRMZM2G095964				GRMZM5G820304
	GRMZM2G111898				GRMZM2G166873
	GRMZM2G111939				GRMZM2G166855
	GRMZM2G111948				GRMZM2G001088
	GRMZM2G120536				GRMZM2G022958
	GRMZM2G127958				AC196068.3_FG006
	GRMZM2G127972				GRMZM2G476762
	GRMZM2G081892				GRMZM2G175406
	GRMZM2G407273				GRMZM5G898314
	GRMZM2G156632				AC183950.2_FG002
	GRMZM2G156708				AC183950.2_FG003
	GRMZM2G156713				AC183950.2_FG004
					AC183950.2_FG005
					GRMZM5G888095
					GRMZM5G878615
					GRMZM5G878404
					GRMZM2G065893
					GRMZM2G065971
					AC196142.3_FG006
					AC196142.3_FG007
					GRMZM2G066024
					GRMZM2G066503
					GRMZM5G824921
					GRMZM2G061419
					GRMZM2G061396
					GRMZM2G519229
					GRMZM2G061354
					GRMZM2G061339
					GRMZM2G061318
					GRMZM2G088965
					GRMZM5G806199
					GRMZM2G388834
					GRMZM2G535627
					GRMZM2G088828
					AC206680.3_FG006
					GRMZM2G339379
					GRMZM2G035045
					GRMZM2G104179
					AC206680.3_FG001
					GRMZM2G068392
					GRMZM2G068815
					GRMZM2G112079
					GRMZM5G808231
					GRMZM2G112075
					GRMZM2G100318
					GRMZM2G398473
					GRMZM2G371937
					GRMZM2G371890
					GRMZM2G333874
					GRMZM2G333861
					GRMZM2G375448
					GRMZM2G479610
					GRMZM2G178763
					GRMZM5G884972
					GRMZM5G817436
					GRMZM2G091397
					GRMZM2G091419
					GRMZM2G091435

## Sheet: Chr9
QTL name	ID	QTL name	ID	QTL name	ID	QTL name	ID
MQTL-62	GRMZM2G465035	MQTL-63	GRMZM2G001799	MQTL-64	GRMZM2G077696	MQTL-67	GRMZM2G103595
	GRMZM2G465046		GRMZM2G301860		AC201977.3_FG005		AC202144.5_FG007
	GRMZM2G465048		GRMZM6G331380		GRMZM2G455192		GRMZM2G064710
	GRMZM2G164072		GRMZM6G107785		GRMZM2G403190		AC202144.5_FG001
	GRMZM2G465053		GRMZM2G481291		GRMZM2G403151		GRMZM2G492252
	AC216219.3_FG004		GRMZM2G099363		GRMZM2G103179		GRMZM2G045084
	GRMZM2G392270		GRMZM2G099324		GRMZM2G005522		GRMZM2G045102
	AC216219.3_FG006		GRMZM2G440198		GRMZM2G005461		GRMZM5G888263
	GRMZM2G392306		GRMZM2G074611		GRMZM2G005339		GRMZM2G145313
	GRMZM2G094586		GRMZM2G338056		GRMZM2G485304		GRMZM2G089803
	GRMZM2G081239		GRMZM2G017349		GRMZM2G134690		GRMZM5G878826
	AC209664.3_FG003		GRMZM2G016930		GRMZM2G098769		GRMZM2G009605
	AC209664.3_FG002		GRMZM2G453882		GRMZM2G104269		GRMZM2G164160
	GRMZM2G102494		GRMZM2G075582		GRMZM5G875784		GRMZM2G164136
	GRMZM2G079003		GRMZM2G075703		GRMZM2G104237		GRMZM2G529549
	GRMZM2G003167		GRMZM2G075488		GRMZM2G104222		GRMZM2G053199
	GRMZM2G124288		GRMZM2G529313		GRMZM2G156044		GRMZM2G700036
	GRMZM2G124276		GRMZM2G075463		GRMZM2G051716		GRMZM2G044057
	GRMZM2G124274		GRMZM2G014076		GRMZM2G351966		GRMZM2G044053
	GRMZM5G820423		GRMZM2G160496		AC190913.3_FG002		AC203414.3_FG006
	GRMZM2G113888		GRMZM2G160463		GRMZM2G003289		GRMZM2G151934
	GRMZM5G862101		GRMZM2G160447		GRMZM2G472658		GRMZM2G151893
	GRMZM5G878346		GRMZM2G461040		GRMZM2G140051		GRMZM2G179336
	GRMZM6G117112		GRMZM2G160440		AC210239.3_FG007		GRMZM2G179329
	AC214132.2_FG006		GRMZM5G826866		GRMZM2G056365		GRMZM2G479243
	GRMZM2G071986		GRMZM2G460950		GRMZM2G035665		GRMZM2G479260
	GRMZM2G004602		GRMZM2G531231		GRMZM2G035732		GRMZM2G131539
	GRMZM2G003023		GRMZM2G100206		GRMZM2G061277		GRMZM5G839429
	AC214132.2_FG003		GRMZM2G060090		GRMZM2G061370		GRMZM2G555125
	GRMZM2G325606		GRMZM2G336111		GRMZM2G400470		GRMZM2G123107
	GRMZM5G801423		GRMZM5G805546		AC212086.4_FG003		AC187469.3_FG004
	GRMZM2G041913		GRMZM2G002227		GRMZM2G475952		AC187469.3_FG005
	GRMZM2G469939		GRMZM2G079284		GRMZM2G094510		GRMZM2G073567
	GRMZM2G171752		GRMZM2G703540		GRMZM2G443962		GRMZM2G074116
	GRMZM2G152411		AC197699.3_FG004		GRMZM2G077040		GRMZM2G117153
	GRMZM2G152415		GRMZM5G891465		GRMZM2G076972		GRMZM2G117156
	GRMZM2G053852		AC197699.3_FG003		GRMZM2G377575		AC206287.3_FG001
	GRMZM2G053891		AC197699.3_FG002		GRMZM2G157741		GRMZM5G837421
	GRMZM2G080354		AC197699.3_FG001		GRMZM2G050971		AC208860.3_FG002
	GRMZM2G382524		AC197699.3_FG011		GRMZM2G051059		GRMZM2G083301
			GRMZM5G821595		AC193630.3_FG004		GRMZM2G083367
			AC197699.3_FG010		AC193630.3_FG003		GRMZM2G083413
			AC197699.3_FG009		AC193630.3_FG002		GRMZM2G083402
			GRMZM2G703552		AC193630.3_FG007		GRMZM2G384536
			AC197699.3_FG008		GRMZM2G129795		GRMZM2G083427
			GRMZM5G800973		GRMZM2G384369		GRMZM2G438722
			AC197699.3_FG006		GRMZM2G370283		GRMZM2G141596
			AC197699.3_FG005		GRMZM2G073982		AC210314.3_FG006
			GRMZM2G035804		GRMZM5G850768		GRMZM2G307906
			GRMZM2G035853		GRMZM2G525862		GRMZM2G307899
			GRMZM5G827890		GRMZM2G323418		GRMZM2G007406
			GRMZM2G149130		AC188751.3_FG005		GRMZM2G119627
			GRMZM2G378425		GRMZM2G323413		AC206327.3_FG001
			GRMZM2G035020		AC188751.3_FG004		AC206327.3_FG002
			GRMZM2G419244		GRMZM2G028928		GRMZM5G803399
			GRMZM5G864319		GRMZM2G496465		GRMZM5G889915
			GRMZM2G063505		AC193665.3_FG004		GRMZM5G805540
			GRMZM2G063550		GRMZM2G106670		GRMZM2G065210
			GRMZM5G872209		GRMZM2G106683		GRMZM2G065340
			GRMZM2G077964		GRMZM2G444801		GRMZM2G180539
			AC211152.4_FG007		GRMZM2G000645		GRMZM2G180541
			GRMZM2G162420		AC204410.3_FG007		GRMZM2G481069
			GRMZM2G162437		GRMZM2G146490		GRMZM2G180555
			GRMZM2G162441		GRMZM2G146474		GRMZM2G180558
			GRMZM2G007807		GRMZM2G173693		GRMZM2G180559
			GRMZM2G485426		GRMZM5G807872		GRMZM2G043854
			GRMZM2G141303		GRMZM2G173678		GRMZM5G844272
			AC211152.4_FG004		GRMZM2G173641		GRMZM2G043892
			GRMZM2G141422		GRMZM2G173628		GRMZM5G818232
			GRMZM2G129451		GRMZM2G173615		AC190798.3_FG011
			GRMZM2G429375		GRMZM2G173579		GRMZM2G146313
			GRMZM2G429378		GRMZM5G829544		GRMZM2G446234
			GRMZM2G071249		GRMZM5G849503		GRMZM2G146386
			GRMZM2G043587		GRMZM2G391470		GRMZM2G031447
			GRMZM2G130079		GRMZM2G391473		GRMZM2G031394
			GRMZM2G430056		GRMZM5G899300		GRMZM2G068613
			GRMZM2G111903		AC218168.2_FG004		GRMZM2G068647
			GRMZM2G111962		GRMZM2G147399		GRMZM2G177610
			GRMZM2G121395		GRMZM2G131421		GRMZM2G177599
			GRMZM2G017692		GRMZM5G880228		GRMZM2G085364
			GRMZM2G017761		GRMZM2G404897		GRMZM2G386409
			GRMZM2G315478		GRMZM5G895580		GRMZM2G386415
			GRMZM2G178558		GRMZM2G404965		GRMZM2G085409
			GRMZM2G140689		GRMZM2G404977		AC210053.3_FG006
			GRMZM2G441484		GRMZM2G433433		GRMZM5G844115
			GRMZM2G140728		GRMZM2G134260		GRMZM2G317895
			GRMZM2G016855		GRMZM2G458109		GRMZM5G831481
			GRMZM2G016330		AC208890.3_FG004		GRMZM2G317871
			AC206266.3_FG005		AC208890.3_FG001		GRMZM5G818026
			GRMZM2G420141		GRMZM2G544469		GRMZM5G870932
			GRMZM2G464295		AC208890.3_FG005		GRMZM2G013814
			GRMZM2G581319		GRMZM2G106276		GRMZM5G851617
			GRMZM2G020418		GRMZM2G405655		GRMZM5G891120
			GRMZM2G174312		GRMZM2G377199		GRMZM2G036697
			GRMZM5G873780		GRMZM2G374881		GRMZM2G036861
			GRMZM2G476970		GRMZM5G839794		GRMZM2G550865
			AC206266.3_FG001		GRMZM2G545891		GRMZM2G487852
			AC206266.3_FG018		AC214503.3_FG008		GRMZM5G884151
			GRMZM2G446594		AC214503.3_FG007		GRMZM2G013849
			GRMZM5G844623		AC214503.3_FG004		GRMZM2G309145
			GRMZM2G703580		AC214503.3_FG003		GRMZM2G013908
			GRMZM5G893649		GRMZM2G061401		GRMZM2G309285
			GRMZM2G003551		GRMZM2G019026		GRMZM2G172652
			AC198696.3_FG009		AC206234.3_FG008		AC226569.2_FG001
			GRMZM2G514241		GRMZM2G018849		GRMZM5G882351
			GRMZM2G051197		GRMZM2G318210		GRMZM2G412830
			GRMZM2G051189		AC206234.3_FG002		GRMZM2G030839
			AC231745.1_FG010		GRMZM2G301546		GRMZM2G031441
			GRMZM5G885592		GRMZM5G848180		GRMZM2G144985
			GRMZM5G857132		GRMZM2G058973		GRMZM2G145085
			GRMZM5G899123		GRMZM2G114098		GRMZM2G700052
			AC231745.1_FG004		GRMZM5G886200		GRMZM2G104418
			GRMZM5G812228		AC218981.3_FG002		GRMZM2G017678
			GRMZM5G852396		GRMZM2G376918		GRMZM2G312716
			GRMZM5G838414		GRMZM5G842513		GRMZM2G163527
			AC231745.1_FG003		GRMZM2G115156		GRMZM5G828123
			GRMZM5G800535		GRMZM2G115154		GRMZM2G101062
			GRMZM2G057740		GRMZM5G844140		GRMZM2G101001
			GRMZM5G808748		GRMZM2G115124		GRMZM2G100988
					GRMZM2G144440		GRMZM2G400269
					GRMZM2G144421		GRMZM2G067303
					GRMZM2G447455		GRMZM2G090792
					AC189054.3_FG004		GRMZM2G090842
					AC193668.3_FG009		GRMZM2G090868
					GRMZM2G072274		AC205419.3_FG005
					GRMZM5G835779		GRMZM2G150598
					GRMZM5G859350		GRMZM2G150594
					GRMZM2G449056		AC205419.3_FG001
					GRMZM2G148106		GRMZM2G070571
					GRMZM2G032400		GRMZM2G104626
					GRMZM2G064302		GRMZM2G104618
					GRMZM2G448656		GRMZM2G104616
					GRMZM5G891698		GRMZM2G104610
					GRMZM5G830776		GRMZM2G104575
					GRMZM2G107609		AC209690.3_FG002
					GRMZM2G107665		GRMZM2G448330
					GRMZM2G407164		GRMZM5G861847
					GRMZM2G447537		GRMZM2G149809
					GRMZM2G398341		GRMZM2G149826
					GRMZM2G097313		GRMZM2G149798
					GRMZM2G398340		GRMZM2G147534
					GRMZM5G899854		GRMZM2G147671
					GRMZM2G398327		GRMZM2G147775
					GRMZM2G127406		AC203209.3_FG004
					GRMZM2G507478		GRMZM2G147787
					GRMZM2G092568		GRMZM5G876445
					GRMZM2G092296		GRMZM2G156388
							GRMZM2G051138
							GRMZM2G350463
							GRMZM2G081175
							GRMZM2G081458
							GRMZM2G530720
							GRMZM2G175642
							GRMZM2G175685
							GRMZM2G175743
							GRMZM2G477666
							GRMZM2G140799
							GRMZM2G440918
							GRMZM2G152319
							AC189279.2_FG003
							GRMZM2G442265
							GRMZM2G115925
							GRMZM2G023002
							AC213452.3_FG001
							GRMZM2G159768
							AC218988.3_FG002
							GRMZM2G159774
							AC218988.3_FG003
							GRMZM2G159777
							GRMZM2G159824
							GRMZM2G165355
							GRMZM2G165426
							GRMZM2G066238
							GRMZM2G039919
							GRMZM2G040110
							GRMZM2G040128
							GRMZM2G040161
							GRMZM2G040192
							GRMZM2G040213
							GRMZM2G178279
							GRMZM2G178287
							GRMZM2G178289
							GRMZM2G477615
							GRMZM2G178298
							GRMZM2G526090
							GRMZM2G074032
							GRMZM2G164821
							GRMZM2G107189
							GRMZM2G166684
							AC204992.3_FG004
							GRMZM2G029134
							GRMZM2G700068
							GRMZM2G098875
							GRMZM2G098869
							GRMZM2G098797
							GRMZM2G036513
							GRMZM5G886791
							GRMZM2G011708
							GRMZM2G103103
							GRMZM2G103113
							GRMZM2G103119
							GRMZM5G889398
							GRMZM5G865112
							GRMZM2G097898
							GRMZM2G097812
							GRMZM2G177984
							GRMZM2G177982
							GRMZM2G478876

## Sheet: Chr10
QTL name	ID	QTL name	ID	QTL name	ID	QTL name	ID
MQTL-72	GRMZM2G155502	MQTL-74	GRMZM2G027056	MQTL-75	GRMZM5G869572	MQTL-76	GRMZM2G011513
	GRMZM2G556794		GRMZM2G117531		GRMZM2G038013		GRMZM2G011743
	GRMZM2G123450		AC211634.4_FG007		GRMZM2G038050		GRMZM5G881032
	GRMZM5G808843		AC211634.4_FG006		AC233914.1_FG001		GRMZM2G050615
	GRMZM2G424446		GRMZM2G086136		GRMZM5G813783		GRMZM2G039797
	GRMZM5G826392		GRMZM2G086030		GRMZM5G864693		GRMZM2G093643
	AC200508.3_FG002		GRMZM2G064903				GRMZM2G093623
	GRMZM5G827736		GRMZM2G064831				GRMZM2G074787
	GRMZM2G340458		AC204437.3_FG004				GRMZM2G074773
	GRMZM2G506782		GRMZM2G002430				GRMZM2G074759
	GRMZM5G827115		GRMZM2G120136				GRMZM2G074754
	GRMZM5G800975		GRMZM2G421033				GRMZM2G074718
	GRMZM2G096858		GRMZM2G148628				GRMZM2G376305
	GRMZM2G540129		AC204437.3_FG007				AC194269.3_FG008
	GRMZM5G882680		GRMZM2G076602				GRMZM2G074107
	GRMZM2G396527		GRMZM2G107204				GRMZM5G828531
	GRMZM2G127776		GRMZM2G107226				GRMZM2G014043
	GRMZM2G559710		GRMZM2G546369				GRMZM2G177340
	GRMZM2G429237		GRMZM2G124045				GRMZM2G478807
	GRMZM2G127821		GRMZM2G445616				GRMZM2G177302
	GRMZM2G048501		GRMZM5G811782				GRMZM2G366784
	GRMZM2G048555		GRMZM6G260565				GRMZM2G702957
	GRMZM2G048567		GRMZM6G287947				GRMZM2G106836
	GRMZM2G702417		AC191703.3_FG005				GRMZM2G106792
	GRMZM2G026391		GRMZM2G073534				GRMZM2G406135
	GRMZM2G026335		GRMZM2G073465				GRMZM2G106783
	GRMZM2G386430		GRMZM2G073462				GRMZM2G106781
	GRMZM2G404375		GRMZM2G527256				GRMZM2G406119
	GRMZM2G404374		GRMZM5G899577				GRMZM2G406099
	GRMZM2G404367		AC234202.1_FG004				GRMZM2G406074
	GRMZM2G102860		AC234202.1_FG005				GRMZM2G106647
	GRMZM2G126665		GRMZM5G851207				GRMZM2G001905
	GRMZM2G558495		GRMZM5G878414				GRMZM2G001934
	GRMZM2G427087		GRMZM2G153017				GRMZM5G889927
	GRMZM2G558497		AC194630.3_FG002				GRMZM2G177224
	GRMZM2G126740		AC194630.3_FG003				GRMZM2G177213
	GRMZM2G126742		GRMZM2G153096				GRMZM2G177151
	GRMZM2G427097		GRMZM2G370905				GRMZM2G177072
	GRMZM2G427106		GRMZM2G005033				GRMZM2G475276
	GRMZM2G120084		GRMZM2G004924				GRMZM2G024885
	GRMZM2G120105		GRMZM2G305329				GRMZM2G104613
	GRMZM2G421207		GRMZM2G426242				GRMZM2G104658
	GRMZM2G421212		GRMZM2G009323				GRMZM2G104882
	AC203327.3_FG006		GRMZM2G307258				GRMZM2G404584
	GRMZM2G434275		GRMZM2G009524				AC214046.4_FG005
	GRMZM2G134523		GRMZM2G143499				GRMZM2G104918
	GRMZM2G134517		GRMZM2G143480				GRMZM5G844241
	GRMZM2G134514		GRMZM2G143402				GRMZM2G039011
	GRMZM2G064195		GRMZM2G143389				GRMZM5G809640
	GRMZM2G016819		GRMZM2G143356				GRMZM2G136283
	GRMZM2G016939		GRMZM2G143352				GRMZM2G136494
	GRMZM2G017789		GRMZM2G104294				GRMZM2G136525
	GRMZM2G027173		GRMZM2G104291				GRMZM2G023813
	GRMZM2G026983		GRMZM2G104288				GRMZM2G411103
	GRMZM2G027138		GRMZM2G104268				GRMZM2G110932
	GRMZM2G092599		GRMZM2G104260				GRMZM2G110908
	GRMZM2G174394		GRMZM2G104199				GRMZM2G411071
	GRMZM5G805382		GRMZM2G308365				GRMZM2G110869
	GRMZM2G063972		GRMZM2G007477				GRMZM2G348726
	GRMZM2G018631		GRMZM2G006894				AC193767.3_FG003
	GRMZM2G322586		GRMZM2G006851				GRMZM2G011590
	GRMZM2G322582		GRMZM2G382900				GRMZM2G312157
	AC188843.3_FG011		GRMZM2G058588				GRMZM2G489623
	GRMZM2G496065		GRMZM2G101264				GRMZM2G312026
	GRMZM5G896837		GRMZM2G400109				GRMZM5G869572
	GRMZM2G018485		GRMZM2G101260				GRMZM2G038013
	GRMZM2G018464		GRMZM2G101179				GRMZM2G038050
	GRMZM2G018314		GRMZM2G427603				AC233914.1_FG001
	GRMZM2G322506		GRMZM2G098279				GRMZM5G813783
	GRMZM2G702463		GRMZM2G098290				GRMZM5G864693
	GRMZM5G887529		GRMZM5G885867				GRMZM5G824597
	GRMZM2G018027		GRMZM2G101347				GRMZM5G885706
	GRMZM2G447213		AC194723.3_FG004				GRMZM5G800751
	GRMZM2G147351		GRMZM2G537524				AC234201.1_FG003
	GRMZM2G072121		GRMZM2G092193				GRMZM5G878725
	GRMZM2G149178		GRMZM2G428119				GRMZM5G836471
	GRMZM2G481249		GRMZM2G314413				AC201834.3_FG001
	GRMZM2G181021		GRMZM2G372681				AC201834.3_FG002
	GRMZM2G181030		GRMZM2G084473				GRMZM5G856180
	GRMZM2G321239		GRMZM2G384255				GRMZM2G478917
	GRMZM2G133154		GRMZM2G084576				GRMZM5G890924
	GRMZM2G097813		GRMZM2G084586				GRMZM2G178062
	GRMZM2G097848		GRMZM2G305321				GRMZM2G178025
	GRMZM2G031280		GRMZM2G477491
	GRMZM2G031326		GRMZM2G067424
	GRMZM2G031453		GRMZM2G067421
	GRMZM2G322634		GRMZM2G067299
	AC233979.1_FG006		GRMZM2G067176
	GRMZM5G814481		GRMZM2G066981
	GRMZM5G843336		GRMZM2G368908
	AC233979.1_FG007		GRMZM2G368898
	AC233979.1_FG008		GRMZM2G066593
	AC233979.1_FG009		GRMZM2G066469
	AC233979.1_FG010		GRMZM2G008683
	AC233979.1_FG011		GRMZM2G008730
	GRMZM5G854465		AC199961.4_FG004
	GRMZM2G413796		GRMZM2G309709
	GRMZM2G113818		GRMZM2G008611
	GRMZM2G113800		AC199961.4_FG001
	GRMZM2G413774		GRMZM2G050560
	GRMZM5G835074		GRMZM2G071364
	GRMZM2G169690		AC212968.2_FG008
	GRMZM2G169645		GRMZM2G442000
	GRMZM2G169642		GRMZM5G826011
	GRMZM2G473960		GRMZM5G880747
	GRMZM2G086553		GRMZM2G406024
	GRMZM5G845426		GRMZM2G106376
	GRMZM2G086541		GRMZM5G866734
	AC205542.3_FG004		GRMZM2G155106
	GRMZM2G086530		GRMZM2G155111
	GRMZM2G086522		GRMZM2G028492
	GRMZM2G086474		GRMZM5G840572
	GRMZM2G086403		GRMZM2G028622
	GRMZM5G813572		AC201888.3_FG013
	GRMZM2G387395		GRMZM2G086949
	GRMZM5G833474		GRMZM5G874522
	GRMZM2G173429		GRMZM2G124520
	GRMZM2G162640		GRMZM2G124502
	GRMZM2G397684		GRMZM2G124495
	GRMZM2G098676		GRMZM2G124476
	GRMZM2G397679		GRMZM2G124466
	GRMZM2G152135		GRMZM2G124457
	GRMZM2G454412		GRMZM2G124439
	GRMZM2G454399		GRMZM2G427932
	GRMZM2G152076		GRMZM2G423975
			GRMZM2G125149
			GRMZM2G423861
			GRMZM2G125146
			GRMZM5G814035
			GRMZM2G125083
			GRMZM2G033375
			GRMZM2G033388
			GRMZM2G107658
			GRMZM2G405662
			GRMZM2G107620
			GRMZM2G405595
			GRMZM2G107557
			GRMZM2G179532
			GRMZM2G179529
			GRMZM2G179523
			GRMZM2G179518
			GRMZM2G179507
			GRMZM2G164587
			GRMZM2G581240
			GRMZM2G464176
			GRMZM2G164569
			GRMZM2G164563
			GRMZM2G464162
			GRMZM2G464157
			GRMZM2G464137
			GRMZM2G565856
			GRMZM2G340096
			GRMZM2G038384
			GRMZM5G832314
			GRMZM2G340084
			GRMZM2G340065
			GRMZM2G075630
			GRMZM2G149885
			GRMZM2G149932
			GRMZM2G450231
			GRMZM2G149979
			GRMZM2G150014
			GRMZM2G150212
			GRMZM2G150248
			GRMZM2G150262
			GRMZM2G150286
			GRMZM2G172930
			GRMZM2G475882
			AC200322.4_FG003
			AC200322.4_FG004
			GRMZM2G052339
			GRMZM2G351577
			GRMZM2G392101
			GRMZM2G092338
			GRMZM5G877389
			GRMZM2G092341
			GRMZM2G392116
			GRMZM2G092365
			GRMZM2G092427
			GRMZM2G092571
			GRMZM2G092607
			AC200322.4_FG013
			GRMZM2G392181
			GRMZM2G392185
			GRMZM5G822148
			GRMZM2G069389
			GRMZM2G323024
			GRMZM2G023777
			GRMZM5G895592
			GRMZM2G062844
			GRMZM2G343144
			GRMZM2G343149
			GRMZM2G040876
			GRMZM5G892522
			GRMZM2G043903
			GRMZM2G043776
			GRMZM5G835039
			GRMZM5G857930
			GRMZM2G006749
			AC190789.3_FG001
			GRMZM2G120509
			AC190789.3_FG002
			GRMZM2G008714
			GRMZM2G308535
			GRMZM2G008622
			GRMZM2G008583
			GRMZM2G008287
			GRMZM2G406588
			GRMZM2G406553
			AC190789.3_FG005
			GRMZM2G138920
			GRMZM2G138879
			GRMZM2G138870
			GRMZM2G400189
			GRMZM2G142667
			GRMZM2G142718
			GRMZM2G142743
			GRMZM2G142757
			GRMZM2G142802
			GRMZM5G890145
			GRMZM2G440259
			GRMZM5G813925
			GRMZM2G142820
			GRMZM2G173413
			GRMZM2G173472
			GRMZM2G587972
			GRMZM2G173483
			GRMZM2G173636
			GRMZM2G173660
			GRMZM2G173682
			GRMZM2G011513
			GRMZM2G011743
			GRMZM5G881032
			GRMZM2G050615
			GRMZM2G039797
			GRMZM2G093643
			GRMZM2G093623
			GRMZM2G074787
			GRMZM2G074773
			GRMZM2G074759
			GRMZM2G074754
			GRMZM2G074718
			GRMZM2G376305
			AC194269.3_FG008
			GRMZM2G074107
			GRMZM5G828531
			GRMZM2G014043
			GRMZM2G177340
			GRMZM2G478807
			GRMZM2G177302
			GRMZM2G366784
			GRMZM2G702957
			GRMZM2G106836
			GRMZM2G106792
			GRMZM2G406135
			GRMZM2G106783
			GRMZM2G106781
			GRMZM2G406119
			GRMZM2G406099
			GRMZM2G406074
			GRMZM2G106647
			GRMZM2G001905
			GRMZM2G001934
			GRMZM5G889927
			GRMZM2G177224
			GRMZM2G177213
			GRMZM2G177151
			GRMZM2G177072
			GRMZM2G475276
			GRMZM2G024885
			GRMZM2G104613
			GRMZM2G104658
			GRMZM2G104882
			GRMZM2G404584
			AC214046.4_FG005
			GRMZM2G104918
			GRMZM5G844241
			GRMZM2G039011
			GRMZM5G809640
			GRMZM2G136283
			GRMZM2G136494
			GRMZM2G136525
