# Supplementary material for: Candidate Loci for Yield-Related Traits in Maize Revealed by a Combination of MetaQTL Analysis and Regional Association Mapping
Source: Front Plant Sci. 2017 Dec 22;8:2190. doi: 10.3389/fpls.2017.02190 (PMC5744402; doi:10.3389/fpls.2017.02190)
Supplement: Table S3 — Genes related to grain yield and associated traits in rice and homologous genes in maize. [file Table3.XLSX]

## Sheet: Sheet1
Table S3 Rice genes related to yield and its related traits and their homologs in maize
Gene_name	GeneID	Homologous gene ID in maize						References
An-1	Os04g0350700	GRMZM2G180406	GRMZM2G137541	GRMZM5G818643				Luo et al., 2013
APG	Os05g0139100	none						Heang et al., 2012
Bsg1	Os02g0811000	GRMZM2G168371	GRMZM2G027302	GRMZM2G147241				Ren et al., 2016
D1	Os05g0333200	GRMZM2G064732						Miura et al., 2009
D11	Os04g0469800	GRMZM2G107199						Tanabe et al., 2005
D2	Os01g0197100	GRMZM2G143235	GRMZM2G032896					Hong et al., 2003
D61	Os01g0718300	GRMZM2G048294						Morinaka et al., 2006
DEP1	Os09g0441900	GRMZM2G172320	GRMZM2G001660					Sun et al., 2014
DEP2	Os07g0616000	GRMZM2G414043						Zhu et al., 2010
Ghd7	Os07g0261200	GRMZM2G381691						Xue et al., 2008
GIF1	Os04g0413500	GRMZM2G095725	GRMZM2G119689					Wang et al., 2008
GN1a	Os01g0197700	GRMZM2G325612						Ashikari et al., 2005
GS3	Os03g0407400	GRMZM2G139878						Mao et al., 2010
GS5	Os05g0158500	GRMZM2G123815						Li et al., 2011
GS6	Os06g0127800	AC234164.1_FG004						Tong et al., 2012
GW2	Os02g0244100	GRMZM2G007288	GRMZM2G170088					Song et al., 2007
GW5	CL971152	none						Yan et al., 2011
GW8	Os08g0531600	GRMZM2G061734						Wang et al., 2012
OsSPL14	Os08g0509600	GRMZM2G097275						Miura et al., 2010
LP	Os09g0456100	GRMZM2G442489	GRMZM2G142357	GRMZM2G120408	GRMZM2G179532			Liu et al., 2016
PGL1	Os03g0171300	none						Heang et al., 2012
qGL3	Os03g0646900	none						Qi et al., 2012
SMG1	Os02g0787300	GRMZM5G834697	GRMZM5G878379					Duan et al., 2014
SRS3	Os05g0154700	GRMZM5G881464	GRMZM2G137348	GRMZM2G117401				Kitagawa et al., 2010
SRS5	Os11g0247300	GRMZM2G152466	GRMZM2G153292	GRMZM2G083243	GRMZM2G099167	AC195340.3_FG001	GRMZM2G051782	Segami et al., 2012
References
Luo, J., Liu, H., Zhou, T., Gu, B., et al. (2013). An-1 encodes a basic helix-loop-helix protein that regulates awn development, grain size, and grain number in rice. Plant Cell. 25, 3360.
Heang, D., Sassa, H. (2012). Antagonistic actions of HLH/bHLH proteins are involved in grain length and weight in rice. PLoS ONE. 7, e31325.
Ren, D., Rao, Y., Wu, L., Xu, Q., Li, Z., et al. (2016). The pleiotropic abnormal flower and dwarf1 affects plant height, floral development and grain yield in rice. Journal of Integrative Plant Biology. 58, 529-539.
Miura, K., Agetsuma, M., Kitano, H., Yoshimura, A., et al. (2009). A metastable dwarf1 epigenetic mutant affecting plant stature in rice. Proc. Natl. Acad. Sci. U.S.A. 106, 11218-11223.
Tanabe, S., Ashikari, M., Fujioka, S., et al. (2005). A novel cytochrome P450 is implicated in brassinosteroid biosynthesis via the characterization of a rice dwarf mutant, dwarf11, with reduced seed length. Plant Cell. 17, 776.
Hong, Z., Ueguchitanaka, M., Umemura, K., Uozu, S., et al. (2003). A rice brassinosteroid-deficient mutant, ebisu dwarf (d2), is caused by a loss of function of a new member of cytochrome P450. Plant Cell. 15, 2900-2910.
Morinaka, Y., Sakamoto, T., Inukai, Y., Agetsuma, M., et al. (2006). Morphological alteration caused by brassinosteroid insensitivity increases the biomass and grain production of rice. Plant Physiology. 141, 924-931.
Sun, H., Qian, Q., Wu, K., Luo, J., et al. (2014). Heterotrimeric G proteins regulate nitrogen-use efficiency in rice. Nature Genetics. 46, 652.
Zhu, K. M., Ding, T., Yan, C. J., et al. (2010). ERECT PANICLE2encodes a novel protein that regulates panicle erectness in indica rice. Genetics. 184, 343-350.
Xue, W., Xing, Y., Weng, X., Zhao, Y., et al. (2008). Natural variation in Ghd7 is an important regulator of heading date and yield potential in rice. Nature Genetics. 40, 761.
Wang, E., Wang, J., Zhu, X., Hao, W., et al. (2008). Control of rice grain-filling and yield by a gene with a potential signature of domestication. Nature Genetics. 40, 1370.
Ashikari, M., Sakakibara, H., Lin, S., Yamamoto, T., Takashi, T., et al. (2005). Cytokinin oxidase regulates rice grain production. Science. 309, 741-745.
Mao, H. L., Sun, S. Y., Yao, J. L., Wang, C. R., et al. (2010). Linking differential domain functions of the GS3 protein to natural variation of grain size in rice. Proc. Natl. Acad. Sci. U.S.A. 107, 19579-19584.
Li, Y., Fan, C., Xing, Y., et al. (2011). Natural variation in GS5 plays an important role in regulating grain size and yield in rice. Nature Genetics. 43, 1266-1269.
Tong, H., Liu, L., Jin, Y., Du, L., Yin, Y., et al. (2012). DWARF and LOW-TILLERING acts as a direct downstream target of a GSK3/SHAGGY-like kinase to mediate brassinosteroid responses in rice. Plant Cell. 24, 2562-2577.
Song, X. J., Huang, W., Shi, M., et al. (2007). A QTL for rice grain width and weight encodes a previously unknown ring-type E3 ubiquitin ligase. Nature Genetics. 39, 623.
Yan, S., Zou, G., Li, S., Wang, H., et al. (2011). Seed size is determined by the combinations of the genes controlling different seed characteristics in rice. Theor. Appl. Genet. 123, 1173-1181.
Wang, S., Wu, K., Yuan, Q., et al. (2012). Control of grain size, shape and quality by OsSPL16 in rice. Nature Genetics. 44, 950.
Miura, K., Ikeda, M., Matsubara, A., Song, X. J., Ito, M., et al. (2010). OsSPL14 promotes panicle branching and higher grain productivity in rice. Nature Genetics. 42, 545-549.
Liu, E., Liu, Y., Wu, G., Zeng, S., et al. (2016). Identification of a candidate gene for panicle length in rice (Oryza sativa L.) via association and linkage analysis. Frontiers in Plant Science. 7, 596.
Qi, P., Lin, Y. S., Song, X. J., Shen, J. B., et al. (2012). The novel quantitative trait locus GL3.1 controls rice grain size and yield by regulating Cyclin-T1; 3. Cell Research. 22, 1666-1680.
Duan, P., Rao, Y., Zeng, D., Yang, Y., Xu, R., et al. (2014). Small grain1, which encodes a mitogen-activated protein kinase kinase 4, influences grain size in rice. The Plant Journal. 77, 547-557.
Kitagawa, K., Kurinami, S., Oki, K., Abe, Y., Ando, T., et al. (2010). A novel kinesin 13 protein regulating rice seed length. Plant & Cell Physiology. 51, 1315.
Segami, S., et al. (2012). Small and round seed 5 gene encodes alpha-tubulin regulating seed cell elongation in rice. Rice. 5, 4.
