# Supplementary material for: Candidate Loci for Yield-Related Traits in Maize Revealed by a Combination of MetaQTL Analysis and Regional Association Mapping
Source: Front Plant Sci. 2017 Dec 22;8:2190. doi: 10.3389/fpls.2017.02190 (PMC5744402; doi:10.3389/fpls.2017.02190)
Supplement: Table S4 — Comparison of meta-analysis results between this study and previous studies (Wang et al., 2013, 2016; Martinez et al., 2016). [file Table4.XLSX]

## Sheet: Sheet1
Table S4 The comparison of meta-analysis results between this study and the previous studies (Wang et al., 2013; Wang et al., 2016;Martinez et al., 2016)
MetaQTL name	Chr	Physical distance (bp)	Wang et al., 2016	Wang et al., 2013	Martinez et al., 2016
MQTL-1	1	10991438~12223160	MQTL2	MQTL1
MQTL-2	1	44529892~46680363		MQTL4
MQTL-3	1	73800369~83433335	MQTL9	MQTL6	MQTL3
MQTL-4	1	147989696~152165368	MQTL10		MQTL4
MQTL-5	1	187975047~191132927	MQTL13		MQTL5
MQTL-6	1	250015825~254379117
MQTL-7	2	4665232~5517438	MQTL19
MQTL-8	2	28210358~31830267	MQTL22		MQTL13
MQTL-9	2	48421766~52009952		MQTL11
MQTL-10	2	62924210~149111857	MQTL23	MQTL11	MQTL15
MQTL-11	2	154526223~177651736	MQTL24	MQTL12	MQTL16
MQTL-12	2	186532782~189447454
MQTL-13	2	199174763~205842784		MQTL13	MQTL18
MQTL-14	2	209833687~211517311
MQTL-15	2	231207200~233257784			MQTL19
MQTL-16	3	3840177~4680743	MQTL32
MQTL-17	3	7674782~10080572		MQTL15
MQTL-18	3	12882491~15041575		MQTL16
MQTL-19	3	31056945~63836395			MQTL22
MQTL-20	3	86754041~136086343	MQTL36, MQTL37	MQTL17	MQTL23
MQTL-21	3	162740967~162804861	MQTL39		MQTL24
MQTL-22	3	178144821~183888777			MQTL25
MQTL-23	3	201170088~205258950			MQTL26
MQTL-24	3	221619942~222570461
MQTL-25	4	4746444~5327212
MQTL-26	4	17236344~17851597	MQTL45	MQTL19	MQTL29
MQTL-27	4	39318672~144044347	MQTL46	MQTL20, MQTL21	MQTL30, MQTL31
MQTL-28	4	186374650~188202356	MQTL50		MQTL34
MQTL-29	5	2795170~3677715		MQTL27
MQTL-30	5	5996253~7670275	MQTL55	MQTL28	MQTL39
MQTL-31	5	10174340~13607277	MQTL56
MQTL-32	5	17104261~20924803	MQTL57		MQTL40
MQTL-33	5	38173734~61531052	MQTL58		MQTL41
MQTL-34	5	60801754~69148458
MQTL-35	5	78362776~123206585	MQTL59	MQTL30
MQTL-36	5	162842484~167474483	MQTL60		MQTL42
MQTL-37	5	188650762~193445801	MQTL61		MQTL43, MQTL44
MQTL-38	5	205440973~207730486	MQTL62
MQTL-39	6	499542~21903419	MQTL63
MQTL-40	6	17955500~28248280	MQTL64
MQTL-41	6	36557807~89145137	MQTL65		MQTL46
MQTL-42	6	118788679~120663429			MQTL48
MQTL-43	6	146060533~154495282			MQTL49
MQTL-44	6	162238585~163108628		MQTL35
MQTL-45	7	3022266~3245394	MQTL72
MQTL-46	7	9777114~19355050	MQTL73,MQTL74	MQTL36	MQTL52
MQTL-47	7	19443955~34187007		MQTL36
MQTL-48	7	105907690~122711416		MQTL38	MQTL53
MQTL-49	7	131786346~140686530	MQTL78
MQTL-50	7	147017730~154312957		MQTL40
MQTL-51	7	160137790~161836987		MQTL41	MQTL56
MQTL-52	7	170246381~176216920	MQTL82		MQTL57
MQTL-53	8	8097182~12286495	MQTL83		MQTL58
MQTL-54	8	22977640~63275991		MQTL44	MQTL59
MQTL-55	8	96174280~100911446	MQTL85
MQTL-56	8	112677133~123912675
MQTL-57	8	126076850~138144617			MQTL62, MQTL63
MQTL-58	8	146890756~160446464	MQTL88
MQTL-59	8	160297692~163309969			MQTL64
MQTL-60	8	168250079~169788561	MQTL90		MQTL65
MQTL-61	8	173408069~175442935
MQTL-62	9	4301083~5728262			MQTL67
MQTL-63	9	16241131~18607113	MQTL93	MQTL46	MQTL68
MQTL-64	9	19199391~22681262	MQTL93	MQTL47
MQTL-65	9	90841168~107886188	MQTL96	MQTL49	MQTL71
MQTL-66	9	120201753~133595334			MQTL72
MQTL-67	9	140182590~144787878	MQTL101		MQTL75
MQTL-68	9	147352497~154650601			MQTL76
MQTL-69	10	13055347~24613431
MQTL-70	10	85265790~102522689	MQTL107, MQTL108		MQTL78
MQTL-71	10	120216862~126494663	MQTL109
MQTL-72	10	133549159~136100070	MQTL110		MQTL81
MQTL-73	10	136944005~143069365		MQTL51,MQTL52	MQTL82
MQTL-74	10	144469525~148537283		MQTL53,MQTL54	MQTL83
MQTL-75	10	148880915~149073556
MQTL-76	10	147970702~149792304
Nine MQTL identified simultaneously in this study and the previous studies are emphasized in bold
