# Supplementary material for: Candidate Loci for Yield-Related Traits in Maize Revealed by a Combination of MetaQTL Analysis and Regional Association Mapping
Source: Front Plant Sci. 2017 Dec 22;8:2190. doi: 10.3389/fpls.2017.02190 (PMC5744402; doi:10.3389/fpls.2017.02190)
Supplement: Table S5 — The MQTL region location based on B73 ref V4. [file Table5.XLSX]

## Sheet: Sheet1
Table S5 QTL meta-analysis results based on B73 ref V4
MetaQTL name	Chr	MetaQTL position(cM)a	Physical Position_V4(Mb)b	Left Markerc	Sequence(5'-3')	Position_V4(bp)b	E-value	Percentage identity	Right Marker	Sequence(5'-3')	Position_V4(bp)b	E-value	Percentage identity
MQTL-1	1	252.82	10.35~12.71	umc1222(mmp93)	CGGAGTACATGAGCTTGCCAGCCAGCCAGTACTCGGTGCTGGACGCCGAGCGCATCGAACGCGTCGACGA	10349572	1.3e-31	100	gpm556	TATCTAGGGTTTCGTGCAAACTGT	12712947	5.1e-05	100
MQTL-2	1	411.32	44.72~46.96	imd1	CCATGAACAGCTTCAGCCAGACAA	44719296	0.00056	100	ts2	TGACGGACGTGGATCGCTTCAC	46958127	0.00056	100
MQTL-3	1	541.08	76.61~85.10	dupssr26	CTTCTCGCTCATCAGCTTAAA	76610726	0.0018	100	IDP1986	AGGATCGAGGACAAGTACGC	85098654	0.0053	100
MQTL-4	1	596.16	149.62~154.14	AY110396	AACCATACAGTACAGGAGGGTCCA	149616263	5.1e-05	100	umc1611	TACTACCAGCAGCTTGCTTCAACA	154144272	5.1e-05	100
MQTL-5	1	685.51	190.21~193.34	npi429(umc1123)	ATTGAATTCGCAACAGAATCGTG	190216028	0.00017	100	bnl34(umc1396)	TTCGATTATTCCATTGAGCCTCTG	193343240	5.1e-05	100
MQTL-6	1	959.5	256.50~257.83	IDP8008	CCTGATATGGGCTTCAACTCC	256495215	0.0018	100	pco106440(csu696)	ATCATGAGGAAGCAATACTCCCCTGTGCTCTCCTTGTGCCTGATG	257829893	6.1e-46	100
MQTL-7	2	115.66	4.63~5.46	umc1542	TAAAGCTATGATGGCACTTGCAGA	4634766	5.1e-05	100	IDP8711	GGTCCAGGTTGTGATTGTGG	5457716	0.0053	100
MQTL-8	2	299.88	29.56~33.33	umc34	CTGCAGGCTTGCAGCCATGCAACTTGCTGTTGGCTCTCTCAACAGCCATGGGGATTCCTCTCGTCACACG	29563749	1.3e-31	100	hct5	CTCAGCTTATGTCTGCGACG	33327874	0.0053	100
MQTL-9	2	359.01	50.48~52.54	IDP1415	TGGAGTGGATGTCATCAAGG	50475128	0.0053	100	umc1861	CAAAGGCAAGAACTCTAGCATGAA	52542209	5.1e-05	100
MQTL-10	2	397.49	64.53~153.60	IDP496	AGGTGGTCTTGGTGGAGAGC	64525912	0.0053	100	pza03211(IDP8402)	GAACCAACACGATGGAATGG	153601881	0.0053	100
MQTL-11	2	427.36	173.88~183.06	bnlg1396	TGCTTGAGTCGTCGAATCTG	173883798	0.0053	100	emp2	TTGTCTTGTGTAGAGCAGTCTGCT	183064289	5.1e-05	100
MQTL-12	2	458.67	192.12~195.18	umc1108	AGAGAGGAAACAAGCTGCG	192118460	0.049	100	pza03529	TAGGTAGTGTTTGGTTCAGTCAGTTGGGATGGAACGGCTCTGTTCAGACGTATGGTGCTC	195183729	5.1e-05	100
MQTL-13	2	518.88	205.70~209.00	IDP3824	GAAGAAAGTGGATTGCTGCC	205699260	0.0053	100	umc1745	GCCGTCAAGCGATGATCAAG	208995449	0.0053	100
MQTL-14	2	568.83	216.69~218.33	AI668346	CAGCCCTTATTTCATTTCCATCAG	216692613	5.1e-05	100	IDP136	ACTGGGATCGTCTTCGTCC	218328053	0.021	100
MQTL-15	2	711.39	239.27~240.15	bnlg469b	AATGTGGGTCGTCAGCCATCAG	239271568	0.00056	100	IDP7539	GTTGGCAATGTTCGTTCAGC	240149463	0.0053	100
MQTL-16	3	89.42	3.10~3.95	IDP2399	CTAGCGTTTCTCCTTGGTGG	3097540	0.0053	100	umc1458	CCAATAAACAAATCATCTCCCCCT	3949586	0.012	100
MQTL-17	3	137.31	6.83~9.37	IDP5966	TCTTTATGCTTTCCATGCCC	6828251	0.0053	100	lim66(umc2258)	AAGATTGTATAAATGGCAGCCACG	9369956	5.1e-05	100
MQTL-18	3	179.79	12.16~14.14	ra2	TTTGAAGTTAACTTTTGACGTTTTAGCGCCTGAAAAGGGCCGCGCGCGCGCGTCAATAATTCTGCCATTGACGATAGGATCG	12161776	1.1e-38	100	gpm697	CGTGTAAGTTTTCCTTAAACTGCA	14140871	5.1e-05	100
MQTL-19	3	249.5	31.05~60.73	bnlg2047	ATCCATCGGCAACTACAAGC	31050857	0.0053	100	IDP7433	AGGACTCATGGCTGTTCTGG	60729691	0.0053	100
MQTL-20	3	317.83	112.35~136.61	umc1750	AGGAGGCTGCTGACCCTTCTACT	112354649	0.00017	100	cdo250(IDP5018)	CAAGATGGTGGAGAAGGAGG	136615986	0.0053	100
MQTL-21	3	382.41	164.41~164.47	vp1	TGCTCTTGTTGTTGGGCCAAAACC	164412499	5.1e-05	100	pza00667	TCGATAATAAATGGTTCGGTTCGTTCAT	164465004	0.0053	100
MQTL-22	3	482.81	181.95~186.84	bnlg1047a	GATGCGGCGATGGCTAA	181952376	0.22	100	umc1644	CTTTCACGTGTTAAGGGAGACACC	186841037	5.1e-05	100
MQTL-23	3	596.27	202.72~207.99	cl23834_1	GGAGCATAGGCTTCAAGAAGTAGG	202716502	5.1e-05	100	AY106518	CAAGGACGCGATGATGAACTC	207986715	0.0018	100
MQTL-24	3	785.31	225.39~226.31	IDP7267	CAGGAAGGCTCTACCACTGC	225388488	0.0053	100	IDP6978	ACCATGTAATGGAAGCTGGC	226311846	0.0053	100
MQTL-25	4	234.99	5.76~6.04	umc1758	GGTAGCCAATCCTTCCTTCCTATG	5759765	5.1e-05	100	phm3301(IDP4453B)	AGCACCTGACAATCAATTTGC	6044730	0.0018	100
MQTL-26	4	316.25	18.37~18.65	umc2281	ATGATGATCTGCAGAGCCTAGTCC	18374690	5.1e-05	100	bnl5.46a(TIDP3644)	TCGATCGAGAACACAACAGG	18650307	0.0053	100
MQTL-27	4	446.34	39.07~147.35	gpm155	TACTCGGATAGAGCTGCTGAAACT	39073695	5.1e-05	100	AY110355	GGAGGCAAGTTGATGGTTCTTATG	147346811	5.1e-05	100
MQTL-28	4	656.15	190.07~192.08	pzb01461(IDP8294)	TGGCTCGTAGACATCAGCC	190065711	0.021	100	IDP4308	GTCTCCTTCTTCGACGAGCC	192084215	0.0053	100
MQTL-29	5	99.91	2.88~3.76	TIDP3193	CTGCCTGACAGAGGAAGAGG	2878290	0.0053	100	sqs1	GTTGTGTCCCGCCTCTCGCGGTCCCGCCC	3760185	0.0053	100
MQTL-30	5	159.31	6.41~7.90	gpm160(IDP150)	AGTGCATGTTGTTGACCTCG	6406112	0.0053	100	pza02753(IDP9046)	GTAGCCTGATGAGTGATGACG	7900004	0.0018	100
MQTL-31	5	205.67	10.41~13.95	umc1587	AGGTGCAGTTCATAGACTTCCTGG	10405216	5.1e-05	100	ago108	AATCTCCTCCGCTCAAGCCGTAGTAGGGTTTCCGTAGCC	13953891	5.1e-05	100
MQTL-32	5	246.46	17.71~21.43	smh6	TCGACATCTTCGCCCTCGAATC	17707483	5.1e-05	100	bnl7.56	AGAGTCGTGCGTCGTGTC	21431659	5.1e-05	100
MQTL-33	5	297.2	39.07~63.35	umc2295	CTGCTTCCAACTTCCGTTGC	39066688	0.0053	100	IDP7018	CATCAGTAACCTCCTTCGGG	63350692	0.0053	100
MQTL-34	5	317.51	62.64~71.06	cdpk1	CCTCCTCCTCCTGTCTCGCGCCC	62639884	5.1e-05	100	umc1226(IDP781)	GTATCCTCCTGTGACTC	71064022	0.33	100
MQTL-35	5	341.37	80.68~126.37	csu315a(TIDP5450)	CGGCAAGAGACTATTTGCTGG	80681779	0.0018	100	lox11	CGGCCCATCAGCATACGCACAG	126372618	5.1e-05	100
MQTL-36	5	378.91	166.73~170.51	TIDP3443	CATTCAGCTGCAACAGATCC	166730922	0.0053	100	amp3(umc1349)	ACGACCAGTGCTTCGCTCAC	170513996	0.0053	100
MQTL-37	5	488.62	193.67~198.87	TIDP8870	TTTCAGCTTTCGTCCTGTCC	193670820	0.0053	100	IDP758	TGGTACCTGACATGACACCG	198872614	0.0053	100
MQTL-38	5	597.13	211.17~213.50	umc68a(TIDP3469)	AACTGCCGAGTACCATCTGC	211171153	0.0053	100	gpm874b	TGGACTTGAGCAGAGTGGACA	213499222	0.0031	100
MQTL-39	6	48.85	0.67~20.29	umc2310	GTCGCTTCTTCCTGAGCTTGAG	670250	0.00056	100	gpm399a	GGTCAGAAGATGCCTCTGCACCTACAAGAC	20286443	0.0053	100
MQTL-40	6	85.03	16.84~29.67	TIDP3648	CACACATGTGCTACCCAAGG	16840123	0.0053	100	nfa101(IDP3799)	TTCTTCCTGCTCTACACGCC	29665755	0.0053	100
MQTL-41	6	127.25	38.35~95.64	mmp108b	CAAAGGGAGATGAAGCTCAGAGTC	38354793	5.1e-05	100	php20045a	AAGCTTGCATGCTTGCAGTCGCGTCGCTAGCTGTTCTAACTTCTCCCGGCCGGGC	95643704	0.0053	100
MQTL-42	6	240.02	122.79~124.53	TIDP3136	AGTCAACAAGTACTGGGCCG	122794004	0.0053	100	cl5367_1b	CGCATTCACTGAAGACGAACTGGAGGCAAGCTAG	124532947	1.2e-10	100
MQTL-43	6	359.68	150.16~158.52	chr116a(umc2320)	GAGAGTTTTATCAGCAGCAAAGCC	150161145	5.1e-05	100	umc1859	GCATGCTATTACCAATCTCCAGGT	158521659	0.0053	100
MQTL-44	6	471.13	166.38~167.24	dupssr15	TCGAGGACAGTCGATATTGGCTGT	166379523	5.1e-05	100	asg47(umc2323)	TTCCCTATCAACTTCCATCCTGAA	167241083	5.1e-05	100
MQTL-45	7	93.44	3.15~3.35	psk1	AGAGACGAAAACCGACCATTCAT	3153412	0.00017	100	bnlg2132	GAGCTTAGGGATTTCGGACG	3349223	0.0053	100
MQTL-46	7	175.66	9.82~20.11	pco086679	AGCATTCAGGCACCGACTCGTAGA	9824207	5.1e-05	100	in1	GTACGTCCACCCCGTGCTCT	20105245	0.0053	100
MQTL-47	7	233.31	20.58~35.46	psr371b(IDP7656)	GCCACATTTCATTGACCTCC	20577944	0.0053	100	TIDP2647	TAGTTCGGGAAAGCTGATGC	35460950	0.0053	100
MQTL-48	7	301.69	109.15~126.63	umc1138	ATCAGCATCCTCCATTCACACAT	109157626	0.00017	100	IDP4794	TAAATTAATCCGGCGTCTGC	126633532	0.0053	100
MQTL-49	7	367.49	135.85~145.31	TIDP2699	AAACGACAGTGATCCGAAGC	135846535	0.0053	100	mmp152	AACACTGTCCGTTCCAGATCATTT	145310027	5.1e-05	100
MQTL-50	7	431.93	152.64~159.58	psr371a	GCTTCTGAGCTGAGGATTAATTAGC	152644798	1.5e-05	100	rz596a	AACCATTAATCAGCAGGCTTTGGGGCCAAAAGAAA	159576069	3.4e-11	100
MQTL-51	7	486.95	165.62~167.31	IDP6922	GCATGGCCACATTAAATTCC	165619837	0.0053	100	IDP5024	TAGCCTGTTGTCAAACCAGC	167308976	0.0053	100
MQTL-52	7	656.1	175.84~181.80	umc168	CGTTCTCTGTGGTTCAAGGC	175846524	0.0053	100	kin1	GCATCATATCACAGTGCATTGCCC	181799287	5.1e-05	100
MQTL-53	8	154.62	8.43~12.68	mmp85	CACTAATATTCAATCTTTTACATAACGCGAAGACATTGGACATTGTTGCGGAGAATCCTGATAAGTTCAGAGTTGTTGCTCTTTCTGCTGGATCCAATGTCACGCTTCTAGCTGATCAGGTACAATGATGTTCTGAGTAG	8432773	5.2e-73	100	phm9695	GAGTCCCACCTGTCAGATCTCGGATTTACCGATCCCCACGGCCACGAGGGCCCTCCGCAGTCCGCACCGCAGCCACTGGGCAGACGAGGAGAAGCTTCGCGGACGCCATGTCCTCGCCGT	12681028	3.8e-61	100
MQTL-54	8	235.1	23.71~64.11	IDP7228	AAATCAGCGCTATACCTGGC	23706282	0.0053	100	fps1	TATCTGCAACATGCGGTCCACCAA	64107855	5.1e-05	100
MQTL-55	8	299.61	97.93~102.87	IDP8347	TTCAGCATCAAATGCCTTCC	97930215	0.0053	100	gpm599b(TIDP6532)	TACTCGTCCGTCGTCTACCC	102865741	0.0053	100
MQTL-56	8	364.84	115.39~127.18	AY110056	TGGCGTGTCTACCTCTGAAATACA	115386436	5.1e-05	100	hox1	CTCTCATTAGTTCGTGCCAGTCAA	127183108	5.1e-05	100
MQTL-57	8	408.35	129.92~142.22	phm10525	AGCCCAACATTACTTGTACA	129920062	5.1e-05	100	thi1	GTCTCGTCTTGTGCCCTTCTTAATAT	142217418	5.1e-05	100
MQTL-58	8	430.67	151.28~165.20	csu31a	CGTTGTTGGAGTCTTGTATGACTG	151281834	5.1e-05	100	umc2210(IDP7214)	CGTGAAGCCTATCTTCGAGC	165204818	0.0053	100
MQTL-59	8	465.26	165.20~168.30	umc1149	TACAGTAGGGATTCTTGCAGCCTC	165203636	5.1e-05	100	ald2	AAGCCCAAGCCCAAACCC	168303869	5.1e-05	100
MQTL-60	8	541.64	173.52~174.97	csu110c(PSY2)	CCCCGAGGCCTCCCGTCCCCTCC	173522111	5.1e-05	100	npi414a	CTATCAATTGGCTGACCACTCTCT	174970831	5.1e-05	100
MQTL-61	8	639.57	178.70~179.04	AY110127	CGAAGCATTCAGTTCAG	178701335	0.76	100	phi233376	CGAGACCAAGAGAACCCTCA	179043800	0.0053	100
MQTL-62	9	74.32	3.99~5.28	bnlg1724	GATGAAGAGCTTGCAGTCCC	3988304	0.0053	100	php10005a	CTGCAGTTTCGTCGGCCTGCCGGAGCTCTACTACGCCGGAAGCCACGGGATGGACATCAAAGGCCCAAACTCCAAGGTAGCCGGCCATCGTCTATCTATTCGTTCAACTAGCTAGCGACGACGACACTGCCCATGCAGCA	5279541	5.2e-73	100
MQTL-63	9	196.6	15.99~18.54	klp1c(IDP8586)	GGTACGTGAAGGTGAAGATGG	15993461	0.0018	100	pza00860(bnlg1401)	CACTCGGTTTTTGCTTAGCC	18535667	0.0053	100
MQTL-64	9	229.76	19.14~22.54	umc1698	TATCAGCATTCAGCAGCAGG	19135795	0.0053	100	eps1	TCTCATTTAACTACCTCTACACATACCAACTTTAGTT	22538569	2.4e-12	100
MQTL-65	9	307.2	94.21~111.03	magi67004	AAAATCGTGTACATATCTTACTTGGACGGCAACTTAATTGACTGGTAGCCCTGGAGAATAATATGAAATTCTGCCTGTCTGCCAACTACAAATACCTGGTATGTCAACA	94212043	1.7e-54	100	gpm165	TACTCCTCCCTATACATCGATCGA	111033997	5.1e-05	100
MQTL-66	9	371.1	121.46~135.87	umc1492	GAGACCCAACCAAAACTAATAATCTCTT	121460871	3.3e-07	100	umc1387	CGTCATGTACGGGAAGAAGG	135870839	0.0053	100
MQTL-67	9	493.46	142.85~147.60	IDP3889(IDP6926)	CATTCCGAGAAATGTAGCCC	142854606	0.0053	100	mmp131	CGCCTTGCATTATGCACGCCCCGGCCCCTCATTAGCACGGAGCCGAGAGTAATTAGCGCCAGTCAAGAGGATTCGT	147603872	8.1e-35	100
MQTL-68	9	631.76	150.35~157.82	IDP2142	ACGCTTAGACATCACCCAGC	150353814	0.0053	100	rld1	CCCAGCATTTAGACCAGATTGGGA	157817316	5.1e-05	100
MQTL-69	10	206.79	13.31~25.25	npi105a(IDP3820)	CATGCAGAACTACGACGAGG	13313816	0.0053	100	umc1962	GAGAACCAACCACCAAAGAAGTCC	25247376	5.1e-05	100
MQTL-70	10	277.58	86.47~98.39	bnlg640(pco072368)	CCTGTTTGGATGATTGCTTGAGCA	86468913	5.1e-05	100	umc1246	TGCAGCATATGGCTCTTTATTCAA	98385980	5.1e-05	100
MQTL-71	10	324.42	121.27~127.52	lox7	ATGGAGCTACTGGGGAGATCGTTCGCGCCGGGCCATGCCGCCGCGGCGCCGAGGCGGGGGGCGGGCCCTGCTTCGCGGCGGTCGGAAGGGAGGGGAGTGGTGCGCACAGGAGGAGATCG	121268606	3.8e-61	100	magi13270	GAACTTCAACATCGTCACCG	127519785	0.0053	100
MQTL-72	10	385.24	134.78~136.55	IDP6861	CTGTCAATGCCAGTTCATCG	134775371	0.0053	100	gpm522b	GCAGCTTCCTTGTTAGCAGTTGAC	136549657	5.1e-05	100
MQTL-73	10	434.86	138.14~143.65	TIDP4639	ATCGTGATCTTGGATGAGGC	138144510	0.0053	100	IDP4016	ATGCCAACAGCCACTTACC	143648490	0.0053	100
MQTL-74	10	492.99	145.16~149.28	AY110016	CCAAATCCCTGAGCTCCAAAG	145157597	0.43	95.2	IDP167	ACGAGACCTTCGTCTTCACC	149279529	0.0053	100
MQTL-75	10	508.33	149.70~149.77	IDP2352(IDP8177)	CGACTATTCGGTGATCAAAGC	149701610	0.0018	100	csu300b(TIDP3378)	CACGAGTGCCATCTCATAGC	149773291	0.0053	100
MQTL-76	10	594.48	148.67~149.77	umc1645	GTGATTGACAGAGGACCATCAGAA	148666703	5.1e-05	100	gpm23b	TACACAAAAAGATCACATAAATTAAATGATTCAATTATATAGAATTATAATTTTATTTTACGGAAAACACAGGAACGGACCCATGTAGCCAGCCCGCAGACCCA	149773170	1.6e-51	100
a, the genetic position in the"IBM 2008 Neighbors"map
b, the physical location based on B73 ref_V4
c, the flanking markers name of the metaQTL. Some markers can not found the precise physical position by blasting the B73 genome, and we select the nearest marker which is in the brackets to replace.
