# Supplementary material for: Candidate Loci for Yield-Related Traits in Maize Revealed by a Combination of MetaQTL Analysis and Regional Association Mapping
Source: Front Plant Sci. 2017 Dec 22;8:2190. doi: 10.3389/fpls.2017.02190 (PMC5744402; doi:10.3389/fpls.2017.02190)
Supplement: Table S6 — Compared the positive allele between the linkage and association population. [file Table6.XLSX]

## Sheet: Sheet1
Table S6 Compared the positive allele between the linkage and association populaiton
MQTL name	The detailed QTL namea	Parent_1	Parent_2	The positive allele source in the linkage populaitonb	The positive allele source in the association panelc
MQTL-10	HBqkwid2	Huobai	HZS	HZS	HZS
	Qqklen2	Qi319	HZS	Qi319	Qi319
	qhkw2-2	V671	MC	MC	-----
	qkw2-2	V671	MC	MC	-----
MQTL-39	qkt6b	HuangC	Xu178	HuangC	HuangC
	qkt6c	HuangC	Xu178	HuangC	HuangC
	qkv6	HuangC	Xu178	HuangC	HuangC
	qkwi6b	HuangC	Xu178	HuangC	HuangC
	qkv6a	HuangC	Xu178	HuangC	HuangC
	qkw6b	HuangC	Xu178	HuangC	HuangC
MQTL-49	Zqkwid7	Z58	HZS	Z58	Z58
	gy7	Zong3	87-1	Zong3	Zong3
	qkw7a	HuangC	Xu178	HuangC	HuangC
	qkw7a	HuangC	Xu178	HuangC	HuangC
	qkv7	HuangC	Xu178	HuangC	HuangC
	qkw7b	HuangC	Xu178	HuangC	HuangC
	qkw7d	HuangC	Xu178	HuangC	HuangC
MQTL-73	Zqkwei10	Z58	HZS	Z58	Z58
	Zqkwid10	Z58	HZS	Z58	Z58
a, the QTL list which belong to the MQTL region by meta analysis
b, the inbred lines which harbor the positive allele in the linkage population
c, the parents which habor the positive SNP allele in the association panel
